# Supplementary material for: Spatial genetic structure of 2009 H1N1 pandemic influenza established as a result of interaction with human populations in mainland China
Source: PLoS One. 2023 May 17;18(5):e0284716. doi: 10.1371/journal.pone.0284716 (PMC10191359; doi:10.1371/journal.pone.0284716)
Supplement: S1 Table — (CSV) [file pone.0284716.s008.csv]

NO	Name	SOURCE	ISOLATE_ID	SEGMENT	collection.date
1	A/Chongqing-Yuzhong/SWL11307/2009	GISAID	EPI_ISL_74869	HA	12/15/09
2	A/Guangdong-Haizhu/SWL1644/2009	GISAID	EPI_ISL_74846	HA	11/25/09
3	A/Beijing-Huairou/SWL1282/2010	GISAID	EPI_ISL_75021	HA	3/10/10
4	A/Jiangsu-Quanshan/SWL1308/2010	GISAID	EPI_ISL_74997	HA	2/24/10
5	A/Shanghai-Luwan/SWL134/2010	GISAID	EPI_ISL_74977	HA	1/14/10
6	A/Shanghai-Luwan/SWL137/2010	GISAID	EPI_ISL_74990	HA	1/14/10
7	A/Ningxia-Xixia/SWL116/2010	GISAID	EPI_ISL_74948	HA	1/8/10
8	A/Jiangxi-Donghu/SWL1132/2010	GISAID	EPI_ISL_74964	HA	2/3/10
9	A/Shanghai-Pudongxin/SWL1117/2010	GISAID	EPI_ISL_74957	HA	1/26/10
10	A/Shanghai-Pudongxin/SWL1233/2010	GISAID	EPI_ISL_74968	HA	2/24/10
11	A/Guangdong-Duanzhou/SWL1198/2010	GISAID	EPI_ISL_75869	HA	3/10/10
12	A/Guangdong-Liwan/SWL1170/2010	GISAID	EPI_ISL_75871	HA	3/14/10
13	A/Liaoning-Shuncheng/SWL1148/2009	GISAID	EPI_ISL_74664	HA	10/14/09
14	A/Shanghai-Pudongxin/SWL1147/2010	GISAID	EPI_ISL_74961	HA	2/1/10
15	A/Fujian-Gulou/SWL1223/2010	GISAID	EPI_ISL_75015	HA	1/21/10
16	A/Hubei-Qiaokou/SWL111/2010	GISAID	EPI_ISL_74970	HA	1/14/10
17	A/Yunnan-Simao/SWL459/2009	GISAID	EPI_ISL_74973	HA	12/28/09
18	A/Beijing-Huairou/SWL1258/2010	GISAID	EPI_ISL_75082	HA	3/3/10
19	A/Liaoning-Shuncheng/SWL1145/2009	GISAID	EPI_ISL_74663	HA	10/14/09
20	A/Hebei-Yuhua/SWL16/2010	GISAID	EPI_ISL_74928	HA	1/3/10
21	A/Tianjin-Hebei/SWL157/2010	GISAID	EPI_ISL_75008	HA	1/26/10
22	A/Xinjiang-Tianshan/SWL1119/2010	GISAID	EPI_ISL_75037	HA	2/1/10
23	A/Hebei-Qiaodong/SWL1592/2009	GISAID	EPI_ISL_74927	HA	12/30/09
24	A/Tianjin-Nankai/SWL1669/2010	GISAID	EPI_ISL_74949	HA	1/4/10
25	A/Hubei-Songzi/SWL161/2010	GISAID	EPI_ISL_75876	HA	1/28/10
26	A/Hubei-Maojian/SWL197/2010	GISAID	EPI_ISL_75012	HA	1/21/10
27	A/Hubei-Maojian/SWL113/2010	GISAID	EPI_ISL_75009	HA	1/5/10
28	A/Liaoning-Heping/SWL1483/2009	GISAID	EPI_ISL_74860	HA	10/26/09
29	A/Shanghai-Luwan/SWL157/2010	GISAID	EPI_ISL_74980	HA	2/16/10
30	A/Guangdong-Wujiang/SWL58/2009	GISAID	EPI_ISL_74914	HA	12/30/09
31	A/Beijing-Haidian/SWL1135/2009	GISAID	EPI_ISL_73595	HA	9/1/09
32	A/Beijing-Huairou/SWL1848/2009	GISAID	EPI_ISL_74560	HA	10/1/09
33	A/Beijing-Xuanwu/SWL1945/2009	GISAID	EPI_ISL_74573	HA	10/6/09
34	A/Shanxi-Qixian/SWL37/2009	GISAID	EPI_ISL_74628	HA	11/7/09
35	A/Hubei-Maojian/SWL132/2010	GISAID	EPI_ISL_75010	HA	1/8/10
36	A/Yunnan-Qiaojia/SWL31/2010	GISAID	EPI_ISL_74941	HA	1/7/10
37	A/Jiangsu-Qinhuai/SWL167/2010	GISAID	EPI_ISL_75085	HA	1/27/10
38	A/Guangdong-Liwan/SWL172/2010	GISAID	EPI_ISL_75873	HA	1/27/10
39	A/Guangdong-Liwan/SWL176/2010	GISAID	EPI_ISL_75874	HA	2/1/10
40	A/Jiangxi-Zhanggong/SWL52/2010	GISAID	EPI_ISL_75017	HA	1/5/10
41	A/Jiangsu-Xuzhougulou/SWL185/2010	GISAID	EPI_ISL_74996	HA	2/1/10
42	A/Jiangsu-Beitang/SWL153/2010	GISAID	EPI_ISL_74982	HA	1/19/10
43	A/Shanxi-Pingding/SWL351/2009	GISAID	EPI_ISL_74617	HA	11/5/09
44	A/Zhejiang-Haishu/SWL128/2010	GISAID	EPI_ISL_74922	HA	1/6/10
45	A/Tianjin-Tanggu/SWL1106/2009	GISAID	EPI_ISL_74563	HA	10/13/09
46	A/Yunnan-Qiaojia/SWL34/2010	GISAID	EPI_ISL_74942	HA	1/7/10
47	A/Beijing-Huairou/SWL1805/2009	GISAID	EPI_ISL_74601	HA	10/1/09
48	A/Tianjin-Tanggu/SWL1110/2009	GISAID	EPI_ISL_74564	HA	10/13/09
49	A/Hubei-Wuchang/SWL1418/2009	GISAID	EPI_ISL_74566	HA	10/20/09
50	A/Shanghai-Pudongxin/SWL187/2010	GISAID	EPI_ISL_75031	HA	1/20/10
51	A/Hubei-Huangshigang/SWL1492/2009	GISAID	EPI_ISL_74906	HA	12/29/09
52	A/Jiangsu-Canglang/SWL1616/2009	GISAID	EPI_ISL_74883	HA	12/7/09
53	A/Beijing-Xicheng/SWL11626/2009	GISAID	EPI_ISL_74839	HA	11/25/09
54	A/Hebei-Qiaodong/SWL1523/2009	GISAID	EPI_ISL_74841	HA	12/5/09
55	A/Neimenggu-Huimin/SWL18/2010	GISAID	EPI_ISL_74953	HA	1/5/10
56	A/Sichuan-Dongqu/SWL4149/2009	GISAID	EPI_ISL_74662	HA	11/4/09
57	A/Sichuan-Qingyang/SWL11275/2009	GISAID	EPI_ISL_74859	HA	12/1/09
58	A/Shandong-Wenshang/SWL47/2009	GISAID	EPI_ISL_74868	HA	12/6/09
59	A/Jiangsu-Quanshan/SWL11158/2009	GISAID	EPI_ISL_74886	HA	12/10/09
60	A/Beijing-Huairou/SWL1859/2009	GISAID	EPI_ISL_74561	HA	10/1/09
61	A/Tianjinheping/SWL313/2009	GISAID	EPI_ISL_108534	HA	11/12/09
62	A/Gansu-Chengguan/SWL12849/2009	GISAID	EPI_ISL_74572	HA	10/18/09
63	A/Ningxia-Litong/SWL19/2010	GISAID	EPI_ISL_74971	HA	1/7/10
64	A/Sichuan-Dongqu/SWL1818/2009	GISAID	EPI_ISL_74661	HA	11/1/09
65	A/Hubei-Wujiagang/SWL12/2010	GISAID	EPI_ISL_74919	HA	1/8/10
66	A/Hubei-Wujiagang/SWL16/2010	GISAID	EPI_ISL_74920	HA	1/17/10
67	A/Hunan-Yueyanglou/SWL154/2010	GISAID	EPI_ISL_75028	HA	1/20/10
68	A/Ningxia-Xingqing/SWL176/2010	GISAID	EPI_ISL_74947	HA	1/11/10
69	A/Tianjin-Nankai/SWL1692/2010	GISAID	EPI_ISL_75007	HA	1/12/10
70	A/Beijing-Xicheng/SWL11335/2009	GISAID	EPI_ISL_74545	HA	10/1/09
71	A/Beijing-Huairou/SWL11001/2009	GISAID	EPI_ISL_74593	HA	11/8/09
72	A/Beijing-Huairou/SWL1998/2009	GISAID	EPI_ISL_74594	HA	11/9/09
73	A/Gansu-Chengguan/SWL12842/2009	GISAID	EPI_ISL_74583	HA	10/19/09
74	A/Fujian-Licheng/SWL1660/2009	GISAID	EPI_ISL_74960	HA	12/21/09
75	A/Jiangsu-Canglang/SWL1428/2009	GISAID	EPI_ISL_74577	HA	10/15/09
76	A/Gansu-Chengguan/SWL12770/2009	GISAID	EPI_ISL_74570	HA	10/18/09
77	A/Fujian-Gulou/SWL1494/2010	GISAID	EPI_ISL_75040	HA	2/25/10
78	A/Guangdong-Luohu/SWL18/2010	GISAID	EPI_ISL_74933	HA	1/8/10
79	A/Shanxi-Linxian/SWL325/2009	GISAID	EPI_ISL_74608	HA	11/4/09
80	A/Shanghai-Luwan/SWL126/2010	GISAID	EPI_ISL_74988	HA	1/11/10
81	A/Shanghai-Luwan/SWL135/2010	GISAID	EPI_ISL_74989	HA	1/14/10
82	A/Henan-Hualong/SWL511/2009	GISAID	EPI_ISL_74855	HA	11/15/09
83	A/Jiangsu-Nanjinggulou/SWL11146/2009	GISAID	EPI_ISL_74552	HA	9/17/09
84	A/Shanghai-Putuo/SWL131/2010	GISAID	EPI_ISL_75071	HA	1/13/10
85	A/Shanxi-Chengqu/SWL547/2009	GISAID	EPI_ISL_74611	HA	10/19/09
86	A/Sichuan-Jiangyang/SWL1165/2009	GISAID	EPI_ISL_74659	HA	11/10/09
87	A/Gansu-Chengguan/SWL562/2009	GISAID	EPI_ISL_74938	HA	12/10/09
88	A/Guangxi-Gangbei/SWL158/2010	GISAID	EPI_ISL_75048	HA	2/3/10
89	A/Jiangsu-Beitang/SWL158/2010	GISAID	EPI_ISL_74983	HA	1/21/10
90	A/Jiangsu-Nanchang/SWL160/2010	GISAID	EPI_ISL_74985	HA	1/21/10
91	A/Tianjin-Hexi/SWL11/2010	GISAID	EPI_ISL_74887	HA	1/3/10
92	A/Tianjin-Hexi/SWL113/2010	GISAID	EPI_ISL_74888	HA	1/5/10
93	A/Zhejiang-Nanxun/SWL1600/2009	GISAID	EPI_ISL_74897	HA	12/23/09
94	A/Beijing-Xicheng/SWL11619/2009	GISAID	EPI_ISL_74840	HA	11/25/09
95	A/Hubei-Wuchang/SWL171/2010	GISAID	EPI_ISL_75880	HA	4/3/10
96	A/Hubei-Wuchang/SWL174/2010	GISAID	EPI_ISL_75881	HA	4/11/10
97	A/Anhui-Baohe/SWL131/2010	GISAID	EPI_ISL_75079	HA	1/13/10
98	A/Jiangxi-Donghu/SWL54/2010	GISAID	EPI_ISL_75016	HA	1/10/10
99	A/Hubei-Songzi/SWL1176/2010	GISAID	EPI_ISL_75877	HA	3/3/10
100	A/Hubei-Songzi/SWL189/2010	GISAID	EPI_ISL_75878	HA	2/4/10
101	A/Hubei-Songzi/SWL1166/2010	GISAID	EPI_ISL_75879	HA	3/8/10
102	A/Hunan-Yueyanglou/SWL133/2010	GISAID	EPI_ISL_75059	HA	1/14/10
103	A/Hunan-Yuhu/SWL163/2010	GISAID	EPI_ISL_74956	HA	1/25/10
104	A/Hunan-Yueyanglou/SWL1432/2009	GISAID	EPI_ISL_74998	HA	12/9/09
105	A/Hunan-Yueyanglou/1432/2009	GISAID	EPI_ISL_74862	HA	12/9/09
106	A/Hubei-Wuchang/SWL1423/2009	GISAID	EPI_ISL_74567	HA	10/21/09
107	A/Hubei-Qiaokou/SWL14/2010	GISAID	EPI_ISL_74969	HA	1/4/10
108	A/Hunan-Anhua/SWL59/2009	GISAID	EPI_ISL_74913	HA	12/30/09
109	A/Jiangxi-Donghu/SWL131/2010	GISAID	EPI_ISL_74952	HA	1/7/10
110	A/Jiangxi-Donghu/SWL157/2010	GISAID	EPI_ISL_75064	HA	1/13/10
111	A/Hubei-Wuchang/SWL1407/2009	GISAID	EPI_ISL_74565	HA	10/16/09
112	A/Zhongyuan/SWL1643/2009	GISAID	EPI_ISL_76112	HA	11/16/09
113	A/Guangxi-Qinnan/SWL467/2009	GISAID	EPI_ISL_74878	HA	12/19/09
114	A/Guangxi-Qinnan/SWL468/2009	GISAID	EPI_ISL_74879	HA	12/19/09
115	A/Xuchang/SWL49/2009	GISAID	EPI_ISL_76111	HA	11/18/09
116	A/Sichuan-Jingyang/SWL1897/2009	GISAID	EPI_ISL_74915	HA	12/16/09
117	A/Tianjinninghe/SWL49/2009	GISAID	EPI_ISL_108536	HA	12/5/09
118	A/Weidong/SWL5165/2009	GISAID	EPI_ISL_76105	HA	11/27/09
119	A/Xigong/SWL11045/2009	GISAID	EPI_ISL_76109	HA	11/12/09
120	A/Zhejiang-Xiacheng/SWL1873/2009	GISAID	EPI_ISL_74898	HA	12/28/09
121	A/Dongcheng/SWL45/2009	GISAID	EPI_ISL_76096	HA	11/20/09
122	A/Chongqing-Banan/SWL1699/2009	GISAID	EPI_ISL_74873	HA	12/15/09
123	A/Chongqing-Yuzhong/SWL11352/2009	GISAID	EPI_ISL_74872	HA	12/20/09
124	A/Beijing-Huairou/SWL1799/2009	GISAID	EPI_ISL_74602	HA	10/1/09
125	A/Beijing-Huairou/SWL1826/2009	GISAID	EPI_ISL_74600	HA	10/7/09
126	A/Gansu-Qilihe/SWL53/2009	GISAID	EPI_ISL_74585	HA	10/22/09
127	A/Heilongjiang-Jianhua/SWL18/2010	GISAID	EPI_ISL_75038	HA	1/9/10
128	A/Jiangsu-Gulou/SWL1633/2009	GISAID	EPI_ISL_74925	HA	12/24/09
129	A/Jiangsu-Nanjinggulou/SWL11133/2009	GISAID	EPI_ISL_74550	HA	9/15/09
130	A/Beijing-Huairou/SWL1987/2009	GISAID	EPI_ISL_74597	HA	11/6/09
131	A/Beijing-Huairou/SWL1994/2009	GISAID	EPI_ISL_74595	HA	11/7/09
132	A/Beijing-Xicheng/SWL11334/2009	GISAID	EPI_ISL_74544	HA	10/1/09
133	A/Jiangsu-Xiaguan/SWL1442/2009	GISAID	EPI_ISL_74558	HA	9/23/09
134	A/Jiangsu-Xiaguan/SWL1411/2009	GISAID	EPI_ISL_74586	HA	9/14/09
135	A/Jiangsu-Xiaguan/SWL1438/2009	GISAID	EPI_ISL_74556	HA	9/21/09
136	A/Shanxi-Lishi/SWL530/2009	GISAID	EPI_ISL_74592	HA	10/9/09
137	A/Gansu-Chengguan/SWL1112/2010	GISAID	EPI_ISL_74974	HA	1/16/10
138	A/Anhui-Luyang/SWL1957/2009	GISAID	EPI_ISL_74864	HA	12/22/09
139	A/Fujian-Yanping/SWL146/2010	GISAID	EPI_ISL_75065	HA	1/14/10
140	A/Guangdong-Zhenjiang/SWL165/2010	GISAID	EPI_ISL_75865	HA	1/25/10
141	A/Hunan-Hecheng/SWL1617/2009	GISAID	EPI_ISL_74851	HA	11/23/09
142	A/Jiangsu-Beitang/SWL123/2010	GISAID	EPI_ISL_74986	HA	1/12/10
143	A/Hunan-Lengshuitan/SWL131/2010	GISAID	EPI_ISL_74931	HA	1/10/10
144	A/Chongqing-Wuxi/SWL3118/2009	GISAID	EPI_ISL_74861	HA	12/20/09
145	A/Chongqing-Wuxi/SWL3120/2009	GISAID	EPI_ISL_74875	HA	12/20/09
146	A/Chongqing-Banan/SWL1696/2009	GISAID	EPI_ISL_74871	HA	12/14/09
147	A/Chongqing-Yuzhong/SWL122/2010	GISAID	EPI_ISL_74943	HA	1/5/10
148	A/Henan-Hualong/SWL1347/2009	GISAID	EPI_ISL_74667	HA	11/13/09
149	A/Jiangsu-Gulou/SWL1584/2009	GISAID	EPI_ISL_74885	HA	12/8/09
150	A/Jiangsu-Pingjiang/SWL1633/2009	GISAID	EPI_ISL_74917	HA	12/23/09
151	A/Jiangsu-Quanshan/SWL11302/2009	GISAID	EPI_ISL_74926	HA	12/30/09
152	A/Jiangsu-Xiaguan/SWL1406/2009	GISAID	EPI_ISL_74555	HA	9/14/09
153	A/Sichuan-Cuiping/SWL1197/2009	GISAID	EPI_ISL_74916	HA	12/22/09
154	A/Zhejiang-Jianggan/SWL14/2010	GISAID	EPI_ISL_74899	HA	1/1/10
155	A/Shanghai-Luwan/SWL125/2010	GISAID	EPI_ISL_74987	HA	1/11/10
156	A/Shanghai-Luwan/SWL154/2010	GISAID	EPI_ISL_74979	HA	2/11/10
157	A/Jiangsu-Nanchang/SWL190/2010	GISAID	EPI_ISL_74976	HA	2/2/10
158	A/Beijing-Xicheng/SWL11649/2009	GISAID	EPI_ISL_74646	HA	11/30/09
159	A/Shanxi-Yuci/SWL1110/2009	GISAID	EPI_ISL_74607	HA	10/31/09
160	A/Xinjiang-Wusu/SWL36/2009	GISAID	EPI_ISL_74582	HA	10/15/09
161	A/Beijing-Xicheng/SWL11337/2009	GISAID	EPI_ISL_74547	HA	10/1/09
162	A/Gansu-Kongdong/SWL3113/2009	GISAID	EPI_ISL_74629	HA	11/6/09
163	A/Anhui-Baohe/SWL137/2010	GISAID	EPI_ISL_74907	HA	1/14/10
164	A/Anhui-Luyang/SWL1103/2010	GISAID	EPI_ISL_74939	HA	1/19/10
165	A/Anhui-Luyang/SWL1953/2009	GISAID	EPI_ISL_74863	HA	12/23/09
166	A/Hunan-Daxiang/SWL1421/2009	GISAID	EPI_ISL_74853	HA	11/22/09
167	A/Shanxi-Chengqu/SWL1681/2009	GISAID	EPI_ISL_74623	HA	10/20/09
168	A/Shanxi-Chengqu/SWL1717/2009	GISAID	EPI_ISL_74622	HA	10/27/09
169	A/Shanxi-Chengqu/SWL1741/2009	GISAID	EPI_ISL_74616	HA	10/29/09
170	A/Shanxi-Chengqu/SWL351/2009	GISAID	EPI_ISL_74615	HA	11/3/09
171	A/Shanxi-Chengqu/SWL51/2009	GISAID	EPI_ISL_74606	HA	10/28/09
172	A/Jiangsu-Nanjinggulou/SWL11170/2009	GISAID	EPI_ISL_74553	HA	9/19/09
173	A/shandong-zhifu/SWL32/2009	GISAID	EPI_ISL_308829	HA	9/14/09
174	A/shandong-zhifu/SWL33/2009	GISAID	EPI_ISL_308830	HA	9/14/09
175	A/Weidu/SWL1379/2009	GISAID	EPI_ISL_76107	HA	11/18/09
176	A/Beijing-Huairou/SWL1840/2009	GISAID	EPI_ISL_74604	HA	10/12/09
177	A/Jiangsu-Nanjinggulou/SWL11136/2009	GISAID	EPI_ISL_74551	HA	9/16/09
178	A/Beijing-Xicheng/SWL11116/2009	GISAID	EPI_ISL_74543	HA	9/1/09
179	A/Hebei-Yuhua/SWL1438/2009	GISAID	EPI_ISL_74843	HA	12/3/09
180	A/Hebei-Yuhua/SWL1441/2009	GISAID	EPI_ISL_70341	HA	12/4/09
181	A/Hubei-Hongshan/SWL1284/2009	GISAID	EPI_ISL_74568	HA	10/20/09
182	A/Jiangsu-Xiaguan/SWL1440/2009	GISAID	EPI_ISL_74588	HA	9/22/09
183	A/Hubei-Wuchang/SWL145/2010	GISAID	EPI_ISL_75088	HA	2/25/10
184	A/Chongqing-Wanzhou/SWL1559/2009	GISAID	EPI_ISL_74876	HA	12/17/09
185	A/Chongqing-Yuzhong/SWL11351/2009	GISAID	EPI_ISL_74870	HA	12/19/09
186	A/Chongqing-Yuzhong/SWL119/2010	GISAID	EPI_ISL_74944	HA	1/5/10
187	A/Guangdong-Jiangcheng/SWL181/2010	GISAID	EPI_ISL_75866	HA	1/29/10
188	A/Hunan-Furong/SWL13/2010	GISAID	EPI_ISL_74911	HA	1/3/10
189	A/Jiangsu-Nanchang/SWL138/2010	GISAID	EPI_ISL_74984	HA	1/14/10
190	A/Jiangsu-Nanjinggulou/SWL11827/2009	GISAID	EPI_ISL_74882	HA	12/2/09
191	A/Shanghai-Pudongxin/SWL186/2010	GISAID	EPI_ISL_75030	HA	1/20/10
192	A/Shanxi-Wanbolin/SWL337/2009	GISAID	EPI_ISL_74618	HA	10/27/09
193	A/Sichuan-Dongxing/SWL1517/2009	GISAID	EPI_ISL_74658	HA	11/1/09
194	A/Sichuan-Wuhou/SWL4391/2009	GISAID	EPI_ISL_74649	HA	11/20/09
195	A/Tianjin-Ninghe/SWL43/2010	GISAID	EPI_ISL_74950	HA	1/4/10
196	A/Jiangsu-Nanjinggulou/SWL11132/2009	GISAID	EPI_ISL_74549	HA	9/15/09
197	A/Jiangsu-Xiaguan/SWL1404/2009	GISAID	EPI_ISL_74554	HA	9/11/09
198	A/Gansu-Linxia/SWL1259/2009	GISAID	EPI_ISL_74590	HA	10/16/09
199	A/Guangdong-Yuexiu/SWL11552/2009	GISAID	EPI_ISL_74845	HA	11/24/09
200	A/Henan-Qingfeng/SWL43/2009	GISAID	EPI_ISL_74668	HA	11/4/09
201	A/Hubei-Songzi/SWL160/2010	GISAID	EPI_ISL_75875	HA	1/28/10
202	A/Jiangsu-Pingjiang/SWL1567/2009	GISAID	EPI_ISL_74884	HA	12/2/09
203	A/Jinshui/SWL54/2009	GISAID	EPI_ISL_76101	HA	11/18/09
204	A/Liaoning-Heping/SWL116/2010	GISAID	EPI_ISL_74936	HA	1/10/10
205	A/Liaoning-Huanggu/SWL11020/2009	GISAID	EPI_ISL_74652	HA	11/9/09
206	A/Qingfeng/SWL43/2009	GISAID	EPI_ISL_76102	HA	11/4/09
207	A/Ruyang/SWL1606/2009	GISAID	EPI_ISL_76103	HA	11/17/09
208	A/Shandong-Shizhong/SWL1850/2009	GISAID	EPI_ISL_74867	HA	12/6/09
209	A/Shanxi-Chengqu/SWL1727/2009	GISAID	EPI_ISL_74605	HA	10/28/09
210	A/Shanxi-Chengqu/SWL563/2009	GISAID	EPI_ISL_74613	HA	10/21/09
211	A/Shanxi-Chengqu/SWL581/2009	GISAID	EPI_ISL_74614	HA	10/29/09
212	A/Shanxi-Xinghualing/SWL1480/2009	GISAID	EPI_ISL_74591	HA	10/14/09
213	A/Xinjiang-Hutubi/SWL115/2010	GISAID	EPI_ISL_75045	HA	2/7/10
214	A/Xinjiang-Hutubi/SWL118/2010	GISAID	EPI_ISL_75047	HA	2/8/10
215	A/Xinjiang-Kuitun/SWL314/2009	GISAID	EPI_ISL_74581	HA	10/19/09
216	A/Xinjiang-Kuitun/SWL39/2009	GISAID	EPI_ISL_74580	HA	10/19/09
217	A/Xuchang/SWL48/2009	GISAID	EPI_ISL_76110	HA	11/18/09
218	A/Guangxi-Xingbin/SWL115/2010	GISAID	EPI_ISL_74993	HA	1/26/10
219	A/Guangxi-Yuzhou/SWL16/2010	GISAID	EPI_ISL_74895	HA	1/6/10
220	A/Guangxi-Yuzhou/SWL125/2010	GISAID	EPI_ISL_75023	HA	2/2/10
221	A/Guangxi-Beiliu/SWL52/2010	GISAID	EPI_ISL_74995	HA	2/1/10
222	A/Guangxi-Beiliu/SWL53/2010	GISAID	EPI_ISL_75034	HA	2/1/10
223	A/Guangxi-Beiliu/SWL54/2010	GISAID	EPI_ISL_75026	HA	2/1/10
224	A/Hubei-Shashi/SWL1509/2009	GISAID	EPI_ISL_74901	HA	12/8/09
225	A/Guangxi-Fangcheng/SWL1130/2010	GISAID	EPI_ISL_75043	HA	2/22/10
226	A/Sichuan-Wuhou/SWL4402/2009	GISAID	EPI_ISL_74857	HA	11/29/09
227	A/Guangdong-Futian/SWL1480/2009	GISAID	EPI_ISL_74575	HA	10/10/09
228	A/Hainan-Dingan/SWL111/2010	GISAID	EPI_ISL_75004	HA	1/4/10
229	A/Hainan-Dingan/SWL136/2010	GISAID	EPI_ISL_75006	HA	1/14/10
230	A/Guangxi-Longan/SWL1976/2010	GISAID	EPI_ISL_75052	HA	2/2/10
231	A/Guangxi-Luochengmulaozuzizhi/SWL440/2009	GISAID	EPI_ISL_74929	HA	12/18/09
232	A/Guangxi-Xixiangtang/SWL139/2010	GISAID	EPI_ISL_75032	HA	1/20/10
233	A/Hainan-Dingan/SWL123/2010	GISAID	EPI_ISL_75005	HA	1/8/10
234	A/Jiangyin/68/2009	IVD	GU057030	HA	8/16/09
235	A/Jiangyin/47/2009	IVD	GU057028	HA	8/16/09
236	A/Jiangyin/48/2009	IVD	GU057029	HA	8/16/09
237	A/Jiangyin/69/2009	IVD	GU057031	HA	8/16/09
238	A/Jiangyin/01/2009	IVD	GU057022	HA	8/16/09
239	A/Jiangyin/15/2009	IVD	GU057024	HA	8/16/09
240	A/Jiangyin/16/2009	IVD	GU057025	HA	8/16/09
241	A/Jiangyin/17/2009	IVD	GU057026	HA	8/16/09
242	A/Jiangyin/34/2009	IVD	GU057027	HA	8/16/09
243	A/Jiangyin/02/2009	IVD	GU057023	HA	8/16/09
244	A/Hubei-Hongshan/SWL1288/2009	GISAID	EPI_ISL_74569	HA	10/22/09
245	A/Gansu-Chengguan/SWL157/2010	GISAID	EPI_ISL_74937	HA	1/7/10
246	A/Hunan-Yuhua/SWL11709/2009	GISAID	EPI_ISL_74866	HA	12/13/09
247	A/Beijing-Xicheng/SWL1304/2010	GISAID	EPI_ISL_75022	HA	2/8/10
248	A/Weidu/SWL1353/2009	GISAID	EPI_ISL_76106	HA	11/12/09
249	A/Gansu-Chengguan/SWL12771/2009	GISAID	EPI_ISL_74571	HA	10/18/09
250	A/Guangxi-Haicheng/SWL48/2010	GISAID	EPI_ISL_74930	HA	1/18/10
251	A/Guangxi-Qinnan/SWL1113/2010	GISAID	EPI_ISL_75074	HA	2/24/10
252	A/Guangxi-Qinnan/SWL133/2010	GISAID	EPI_ISL_75075	HA	1/13/10
253	A/Hunan-Suxian/SWL1746/2009	GISAID	EPI_ISL_74654	HA	11/7/09
254	A/Liaoning-Shuangta/SWL1135/2009	GISAID	EPI_ISL_74665	HA	10/1/09
255	A/Heilongjiang-Longsha/SWL19/2010	GISAID	EPI_ISL_75039	HA	1/13/10
256	A/Xinjiang-Hutubi/SWL1424/2009	GISAID	EPI_ISL_74578	HA	10/19/09
257	A/Guangxi-Longan/SWL1921/2010	GISAID	EPI_ISL_75063	HA	1/14/10
258	A/Guangxi-Longan/SWL1870/2009	GISAID	EPI_ISL_74877	HA	12/16/09
259	A/Shanghai-Pudongxin/SWL1138/2010	GISAID	EPI_ISL_74958	HA	1/31/10
260	A/Henan-Hualong/SWL1313/2009	GISAID	EPI_ISL_74666	HA	11/3/09
261	A/Guangxi-Qinnan/SWL1187/2009	GISAID	EPI_ISL_74634	HA	11/2/09
262	A/Guangxi-Yuzhou/SWL1337/2009	GISAID	EPI_ISL_74894	HA	12/26/09
263	A/Beijing-Huairou/SWL11052/2009	GISAID	EPI_ISL_74625	HA	11/18/09
264	A/Heilongjiang-Longsha/SWL1424/2009	GISAID	EPI_ISL_74924	HA	12/19/09
265	A/Heilongjiang-Saertu/SWL174/2009	GISAID	EPI_ISL_74633	HA	11/2/09
266	A/Hunan-Furong/SWL1529/2009	GISAID	EPI_ISL_74657	HA	11/4/09
267	A/Guangdong-Wujiang/SWL51/2010	GISAID	EPI_ISL_75867	HA	3/18/10
268	A/Hunan-Furong/SWL129/2010	GISAID	EPI_ISL_75060	HA	1/13/10
269	A/Hunan-Yuhua/SWL15/2010	GISAID	EPI_ISL_74912	HA	1/2/10
270	A/Ruzhou/SWL564/2009	GISAID	EPI_ISL_76104	HA	11/29/09
271	A/Shanxi-Chengqu/SWL561/2009	GISAID	EPI_ISL_74612	HA	10/22/09
272	A/Beijing-Xicheng/SWL11264/2009	GISAID	EPI_ISL_74599	HA	10/19/09
273	A/Beijing-Huairou/SWL1977/2009	GISAID	EPI_ISL_74598	HA	11/4/09
274	A/Beijing-Huairou/SWL1844/2009	GISAID	EPI_ISL_74603	HA	10/13/09
275	A/Beijing-Xicheng/SWL11348/2009	GISAID	EPI_ISL_74548	HA	10/1/09
276	A/Beijing-Huairou/SWL11031/2009	GISAID	EPI_ISL_74620	HA	11/14/09
277	A/Xinjiang-Tianshan/SWL11339/2009	GISAID	EPI_ISL_74893	HA	12/15/09
278	A/Xinjiang-Hutubi/SWL117/2010	GISAID	EPI_ISL_75046	HA	2/7/10
279	A/Xinjiang-Kuitun/SWL32/2009	GISAID	EPI_ISL_74579	HA	10/18/09
280	A/Guangdong-Luohu/SWL1755/2009	GISAID	EPI_ISL_74637	HA	11/5/09
281	A/Guangdong-Luohu/SWL1808/2009	GISAID	EPI_ISL_74651	HA	11/16/09
282	A/Hunan-Yuhua/SWL11328/2009	GISAID	EPI_ISL_74653	HA	11/1/09
283	A/Tianjin-Nankai/SWL413/2010	GISAID	EPI_ISL_74910	HA	1/4/10
284	A/Shanghai-Pudongxin/SWL1335/2010	GISAID	EPI_ISL_75083	HA	3/18/10
285	A/Shaanxi-Beilin/SWL134/2010	GISAID	EPI_ISL_75086	HA	1/18/10
286	A/Guangdong-Luohu/SWL1916/2009	GISAID	EPI_ISL_74905	HA	12/24/09
287	A/Neimenggu-Huimin/SWL11560/2009	GISAID	EPI_ISL_74954	HA	12/30/09
288	A/Guangxi-Longan/SWL1990/2010	GISAID	EPI_ISL_75054	HA	2/8/10
289	A/Guangxi-Fangcheng/SWL194/2010	GISAID	EPI_ISL_75050	HA	2/4/10
290	A/Guangdong-Luohu/SWL1754/2009	GISAID	EPI_ISL_74636	HA	11/5/09
291	A/Guangxi-Yuzhou/SWL11/2010	GISAID	EPI_ISL_74896	HA	1/1/10
292	A/Guangxi-Yuzhou/SWL128/2010	GISAID	EPI_ISL_75051	HA	2/4/10
293	A/Guangxi-Fangcheng/SWL175/2010	GISAID	EPI_ISL_74991	HA	1/30/10
294	A/Guangxi-Fangcheng/SWL179/2010	GISAID	EPI_ISL_74992	HA	2/1/10
295	A/Guangxi-Fangcheng/SWL184/2010	GISAID	EPI_ISL_75025	HA	2/2/10
296	A/Guangxi-Fangcheng/SWL188/2010	GISAID	EPI_ISL_75049	HA	2/3/10
297	A/Guangxi-Fangcheng/SWL189/2010	GISAID	EPI_ISL_75053	HA	2/3/10
298	A/Guangxi-Fangcheng/SWL183/2010	GISAID	EPI_ISL_75027	HA	2/2/10
299	A/Guangdong-Luohu/SWL1792/2009	GISAID	EPI_ISL_74650	HA	11/16/09
300	A/Guangdong-Luohu/SWL130/2010	GISAID	EPI_ISL_74934	HA	1/14/10
301	A/Fujian-Gulou/SWL1141/2010	GISAID	EPI_ISL_75067	HA	1/14/10
302	A/Hunan-Yuhua/SWL169/2010	GISAID	EPI_ISL_74955	HA	1/13/10
303	A/Hubei-Hongshan/SWL14/2010	GISAID	EPI_ISL_74945	HA	1/3/10
304	A/Hunan-Hecheng/SWL1616/2009	GISAID	EPI_ISL_74854	HA	11/23/09
305	A/Fujian-Gulou/SWL1549/2010	GISAID	EPI_ISL_75042	HA	3/8/10
306	A/Fujian-Tongan/1389/2010	GISAID	EPI_ISL_79352	HA	6/4/10
307	A/Fujian-Gulou/SWL52/2010	GISAID	EPI_ISL_74999	HA	3/2/10
308	A/Fujian-Siming/SWL1163/2010	GISAID	EPI_ISL_75056	HA	2/28/10
309	A/Shanxi-Linxian/SWL323/2009	GISAID	EPI_ISL_74584	HA	11/4/09
310	A/Jiangsu-Beitang/SWL164/2010	GISAID	EPI_ISL_74975	HA	1/26/10
311	A/Fujian-Gulou/SWL1257/2010	GISAID	EPI_ISL_74963	HA	1/25/10
312	A/Fujian-Gulou/SWL1544/2010	GISAID	EPI_ISL_75041	HA	3/8/10
313	A/Guangdong-Duanzhou/SWL1178/2010	GISAID	EPI_ISL_75870	HA	3/1/10
314	A/Tianjinjinnan/SWL4141/2009	GISAID	EPI_ISL_108537	HA	12/30/09
315	A/Guangdong-Xinxing/SWL1621/2009	GISAID	EPI_ISL_70339	HA	11/20/09
316	A/Guangdong-Futian/SWL1485/2009	GISAID	EPI_ISL_74576	HA	10/10/09
317	A/Shanghai-Luwan/SWL143/2010	GISAID	EPI_ISL_74978	HA	1/15/10
318	A/Beijing-Huairou/SWL11005/2009	GISAID	EPI_ISL_74626	HA	11/10/09
319	A/Fujian-Gulou/SWL11954/2009	GISAID	EPI_ISL_74848	HA	11/17/09
320	A/Fujian-Gulou/SWL1338/2010	GISAID	EPI_ISL_75000	HA	2/2/10
321	A/Guangdong-Futian/SWL1559/2009	GISAID	EPI_ISL_74638	HA	11/5/09
322	A/Guangdong-Liwan/SWL153/2010	GISAID	EPI_ISL_75019	HA	1/19/10
323	A/Guangdong-Luohu/SWL137/2010	GISAID	EPI_ISL_75078	HA	1/14/10
324	A/Guangxi-Gangbei/SWL41/2010	GISAID	EPI_ISL_74994	HA	1/29/10
325	A/Guangxi-Jiangzhou/SWL176/2010	GISAID	EPI_ISL_75062	HA	2/23/10
326	A/Guangxi-Qinnan/SWL1108/2010	GISAID	EPI_ISL_74981	HA	2/23/10
327	A/Hebei-Qiaodong/SWL1527/2009	GISAID	EPI_ISL_74842	HA	12/6/09
328	A/Hebei-Yuhua/SWL1442/2009	GISAID	EPI_ISL_74844	HA	12/5/09
329	A/Hunan-Yuhu/SWL4393/2009	GISAID	EPI_ISL_74890	HA	12/28/09
330	A/Sichuan-Qingyang/SWL11254/2009	GISAID	EPI_ISL_74858	HA	11/27/09
331	A/Tianjin-Hexi/SWL123/2010	GISAID	EPI_ISL_74908	HA	1/11/10
332	A/Zhejiang-Jianggan/SWL155/2010	GISAID	EPI_ISL_74967	HA	1/20/10
333	A/Hunan-Furong/SWL1519/2009	GISAID	EPI_ISL_74655	HA	11/3/09
334	A/Guangdong-Luohu/SWL1712/2009	GISAID	EPI_ISL_74574	HA	10/21/09
335	A/Chongqing-Yongchuan/SWL5226/2009	GISAID	EPI_ISL_74874	HA	12/5/09
336	A/Fujian-Gulou/SWL11875/2009	GISAID	EPI_ISL_74849	HA	11/9/09
337	A/Fujian-Gulou/SWL11951/2009	GISAID	EPI_ISL_74847	HA	11/16/09
338	A/Guangdong-Futian/SWL1562/2009	GISAID	EPI_ISL_74639	HA	11/5/09
339	A/Guangxi-Longan/SWL1979/2010	GISAID	EPI_ISL_75024	HA	2/2/10
340	A/Guangdong-Zhenjiang/SWL176/2010	GISAID	EPI_ISL_75868	HA	1/26/10
341	A/Shanxi-Yuci/SWL352/2009	GISAID	EPI_ISL_74624	HA	11/5/09
342	A/Beijing-Huairou/SWL11032/2009	GISAID	EPI_ISL_74619	HA	11/15/09
343	A/Beijing-Huairou/SWL1856/2009	GISAID	EPI_ISL_74559	HA	10/1/09
344	A/Fujian-Licheng/SWL126/2010	GISAID	EPI_ISL_75069	HA	1/13/10
345	A/Zhejiang-Haishu/SWL1289/2010	GISAID	EPI_ISL_75087	HA	2/11/10
346	A/Guangdong-Chancheng/SWL178/2010	GISAID	EPI_ISL_75002	HA	1/25/10
347	A/Jiangxi-Donghu/SWL1172/2010	GISAID	EPI_ISL_74965	HA	2/12/10
348	A/Jiangxi-Donghu/SWL11494/2009	GISAID	EPI_ISL_74889	HA	12/18/09
349	A/Guangdong-Ruizhou/SWL1433/2009	GISAID	EPI_ISL_74562	HA	10/19/09
350	A/Beijing-Huairou/SWL11030/2009	GISAID	EPI_ISL_74621	HA	11/14/09
351	A/Jiangsu-Taixing/SWL33/2009	GISAID	EPI_ISL_74589	HA	9/7/09
352	A/Guangdong-Yuexiu/SWL1276/2010	GISAID	EPI_ISL_75872	HA	3/1/10
353	A/Beijing-Huairou/SWL1327/2010	GISAID	EPI_ISL_75044	HA	3/22/10
354	A/Fujian-Licheng/SWL144/2010	GISAID	EPI_ISL_75035	HA	1/20/10
355	A/Guangdong-Chancheng/SWL51/2010	GISAID	EPI_ISL_75003	HA	1/31/10
356	A/Guangdong-Puning/SWL535/2009	GISAID	EPI_ISL_74891	HA	12/14/09
357	A/Hunan-Beihu/SWL4133/2009	GISAID	EPI_ISL_74641	HA	11/3/09
358	A/Zhejiang-Haishu/SWL11/2010	GISAID	EPI_ISL_74921	HA	1/4/10
359	A/Tianjin-Hongqiao/SWL1463/2009	GISAID	EPI_ISL_74902	HA	12/3/09
360	A/Guangxi-Jiangzhou/SWL151/2010	GISAID	EPI_ISL_75055	HA	1/31/10
361	A/Shanghai-Pudongxin/SWL181/2010	GISAID	EPI_ISL_75029	HA	1/20/10
362	A/Guangxi-Longan/SWL1919/2010	GISAID	EPI_ISL_75072	HA	1/13/10
363	A/Sichuan-Ziliujing/SWL158/2009	GISAID	EPI_ISL_74660	HA	11/4/09
364	A/Beijing-Xicheng/SWL11336/2009	GISAID	EPI_ISL_74546	HA	10/1/09
365	A/Guangxi-Xixiangtang/SWL118/2010	GISAID	EPI_ISL_75073	HA	1/13/10
366	A/Hunan-Yuhua/SWL11707/2009	GISAID	EPI_ISL_74865	HA	12/12/09
367	A/Zhejiang-Xiacheng/SWL167/2010	GISAID	EPI_ISL_74966	HA	1/25/10
368	A/Sichuan-Jinniu/SWL446/2009	GISAID	EPI_ISL_74648	HA	11/19/09
369	A/Shanghai-Pudongxin/SWL1162/2010	GISAID	EPI_ISL_74962	HA	2/3/10
370	A/Hunan-Daoxian/SWL31/2010	GISAID	EPI_ISL_74932	HA	1/12/10
371	A/Hunan-Hecheng/SWL469/2009	GISAID	EPI_ISL_74852	HA	11/23/09
372	A/Hunan-Yuhu/SWL4118/2009	GISAID	EPI_ISL_74656	HA	11/15/09
373	A/Zhejiang-Yiwu/11/2009	GISAID	EPI_ISL_61625	HA	9/6/09
374	A/Neimenggu-Hangjinhouqi/SWL53/2009	GISAID	EPI_ISL_74631	HA	11/2/09
375	A/Neimenggu-Hangjinhouqi/SWL54/2009	GISAID	EPI_ISL_74632	HA	11/2/09
376	A/Zhejiang-Shangcheng/SWL1709/2009	GISAID	EPI_ISL_74903	HA	12/15/09
377	A/Jiangxi-Donghu/SWL15/2010	GISAID	EPI_ISL_74951	HA	1/4/10
378	A/Fujian-Gulou/SWL1280/2010	GISAID	EPI_ISL_75014	HA	1/27/10
379	A/Hubei-Maojian/SWL1165/2010	GISAID	EPI_ISL_75013	HA	2/1/10
380	A/Guangxi-Bamayaozuzizhi/SWL46/2009	GISAID	EPI_ISL_74635	HA	11/3/09
381	A/Heilongjiang-Xiangfang/SWL1970/2009	GISAID	EPI_ISL_74923	HA	12/30/09
382	A/Tianjin-Hexi/SWL138/2010	GISAID	EPI_ISL_74909	HA	1/12/10
383	A/Fujian-Gulou/SWL1155/2010	GISAID	EPI_ISL_75057	HA	1/13/10
384	A/Fujian-Gulou/SWL119/2010	GISAID	EPI_ISL_75001	HA	1/4/10
385	A/Tianjinnankai/SWL49/2010	GISAID	EPI_ISL_108538	HA	1/2/10
386	A/Jiangsu-Canglang/SWL1653/2009	GISAID	EPI_ISL_74918	HA	12/22/09
387	A/Fujian-Yanping/SWL1115/2010	GISAID	EPI_ISL_75084	HA	2/24/10
388	A/Tianjin-Hexi/SWL195/2010	GISAID	EPI_ISL_75033	HA	2/1/10
389	A/Guangxi-Longan/SWL111/2010	GISAID	EPI_ISL_74972	HA	1/6/10
390	A/Guangxi-Qinnan/SWL137/2010	GISAID	EPI_ISL_75061	HA	1/14/10
391	A/Hubei-Maojian/SWL140/2010	GISAID	EPI_ISL_75011	HA	1/10/10
392	A/Jilin-Nanguan/SWL181/2010	GISAID	EPI_ISL_75089	HA	1/25/10
393	A/Liaoning-Heping/SWL1606/2009	GISAID	EPI_ISL_74935	HA	12/23/09
394	A/Heilongjiang-Jianhua/SWL1574/2009	GISAID	EPI_ISL_74892	HA	12/14/09
395	A/Guangdong-Yuexiu/SWL193/2010	GISAID	EPI_ISL_75020	HA	1/19/10
396	A/Fujian-Yanping/SWL143/2010	GISAID	EPI_ISL_75066	HA	1/14/10
397	A/Guangxi-Tiane/SWL444/2009	GISAID	EPI_ISL_74880	HA	12/21/09
398	A/Sichuan-Wuhou/SWL4401/2009	GISAID	EPI_ISL_74856	HA	11/29/09
399	A/Fujian-Gulou/SWL11881/2009	GISAID	EPI_ISL_74850	HA	11/9/09
400	A/Guangdong-Luohu/SWL1902/2009	GISAID	EPI_ISL_74904	HA	12/24/09
401	A/Baofeng/SWL537/2009	GISAID	EPI_ISL_76095	HA	11/19/09
402	A/Tianjintanggu/SWL432/2009	GISAID	EPI_ISL_108535	HA	11/19/09
403	A/Beijing-Huairou/SWL1991/2009	GISAID	EPI_ISL_74596	HA	11/6/09
404	A/Haishu/SWL110/2010	GISAID	EPI_ISL_74161	HA	1/4/10
405	A/Anhui-Baohe/SWL156/2010	GISAID	EPI_ISL_74940	HA	1/20/10
406	A/Hubei-Wuchang/SWL13/2010	GISAID	EPI_ISL_74946	HA	1/3/10
407	A/Shanxi-Chengqu/SWL58/2009	GISAID	EPI_ISL_74610	HA	10/14/09
408	A/Shanxi-Xinghualing/SWL1570/2009	GISAID	EPI_ISL_74627	HA	10/28/09
409	A/Fujian-Licheng/SWL1658/2009	GISAID	EPI_ISL_74959	HA	12/21/09
410	A/Jiangsu-Nanjinggulou/SWL11826/2009	GISAID	EPI_ISL_74881	HA	12/2/09
411	A/Shanxi-Chengqu/SWL56/2009	GISAID	EPI_ISL_74609	HA	10/14/09
412	A/Sichuan-Wenjiang/SWL456/2009	GISAID	EPI_ISL_74838	HA	11/6/09
413	A/Sichuan-Jiuzhaigou/SWL320/2009	GISAID	EPI_ISL_74640	HA	11/6/09
414	A/Suzhou/J1461/2009	IVD	JN716360	NA	12/30/09
415	A/Hebei-Yuhua/SWL16/2010	GISAID	EPI_ISL_74928	NA	1/3/10
416	A/Hubei-Qiaokou/SWL111/2010	GISAID	EPI_ISL_74970	NA	1/14/10
417	A/Tianjin-Hebei/SWL157/2010	GISAID	EPI_ISL_75008	NA	1/26/10
418	A/Xinjiang-Tianshan/SWL1119/2010	GISAID	EPI_ISL_75037	NA	2/1/10
419	A/Beijing-Huairou/SWL1258/2010	GISAID	EPI_ISL_75082	NA	3/3/10
420	A/Yunnan-Simao/SWL459/2009	GISAID	EPI_ISL_74973	NA	12/28/09
421	A/Shanghai-Pudongxin/SWL1233/2010	GISAID	EPI_ISL_74968	NA	2/24/10
422	A/Guangdong-Duanzhou/SWL1198/2010	GISAID	EPI_ISL_75869	NA	3/10/10
423	A/Guangdong-Liwan/SWL1170/2010	GISAID	EPI_ISL_75871	NA	3/14/10
424	A/Jiangsu-Nanchang/SWL138/2010	GISAID	EPI_ISL_74984	NA	1/14/10
425	A/Guangdong-Jiangcheng/SWL181/2010	GISAID	EPI_ISL_75866	NA	1/29/10
426	A/Shanghai-Pudongxin/SWL181/2010	GISAID	EPI_ISL_75029	NA	1/20/10
427	A/Heilongjiang-Jianhua/SWL18/2010	GISAID	EPI_ISL_75038	NA	1/9/10
428	A/Jiangsu-Nanchang/SWL190/2010	GISAID	EPI_ISL_74976	NA	2/2/10
429	A/Weidu/SWL1353/2009	GISAID	EPI_ISL_76106	NA	11/12/09
430	A/Xuchang/SWL48/2009	GISAID	EPI_ISL_76110	NA	11/18/09
431	A/Jiangsu-suzhou/J1151/2009	IVD	NA	NA	11/11/09
432	A/Jiangsu-Quanshan/SWL1308/2010	GISAID	EPI_ISL_74997	NA	2/24/10
433	A/Shanghai-Luwan/SWL137/2010	GISAID	EPI_ISL_74990	NA	1/14/10
434	A/Shanghai-Luwan/SWL134/2010	GISAID	EPI_ISL_74977	NA	1/14/10
435	A/Shanghai-Luwan/SWL125/2010	GISAID	EPI_ISL_74987	NA	1/11/10
436	A/Shanghai-Luwan/SWL154/2010	GISAID	EPI_ISL_74979	NA	2/11/10
437	A/Hubei-Hongshan/SWL1284/2009	GISAID	EPI_ISL_74568	NA	10/20/09
438	A/Jiangsu-Canglang/SWL1616/2009	GISAID	EPI_ISL_74883	NA	12/7/09
439	A/Guangxi-Jiangzhou/SWL151/2010	GISAID	EPI_ISL_75055	NA	1/31/10
440	A/Shanghai-Luwan/SWL157/2010	GISAID	EPI_ISL_74980	NA	2/16/10
441	A/Zhejiang-Nanxun/SWL1600/2009	GISAID	EPI_ISL_74897	NA	12/23/09
442	A/Fujian-Gulou/SWL1223/2010	GISAID	EPI_ISL_75015	NA	1/21/10
443	A/Hubei-Wuchang/SWL1423/2009	GISAID	EPI_ISL_74567	NA	10/21/09
444	A/Hunan-Yuhu/SWL163/2010	GISAID	EPI_ISL_74956	NA	1/25/10
445	A/Jiangsu-Quanshan/SWL11158/2009	GISAID	EPI_ISL_74886	NA	12/10/09
446	A/Shandong-Wenshang/SWL47/2009	GISAID	EPI_ISL_74868	NA	12/6/09
447	A/Shanghai-Pudongxin/SWL1335/2010	GISAID	EPI_ISL_75083	NA	3/18/10
448	A/Sichuan-Cuiping/SWL1197/2009	GISAID	EPI_ISL_74916	NA	12/22/09
449	A/Tianjin-Hexi/SWL11/2010	GISAID	EPI_ISL_74887	NA	1/3/10
450	A/Chongqing-Wuxi/SWL3118/2009	GISAID	EPI_ISL_74861	NA	12/20/09
451	A/Chongqing-Wuxi/SWL3120/2009	GISAID	EPI_ISL_74875	NA	12/20/09
452	A/Beijing-Huairou/SWL11001/2009	GISAID	EPI_ISL_74593	NA	11/8/09
453	A/Beijing-Huairou/SWL1998/2009	GISAID	EPI_ISL_74594	NA	11/9/09
454	A/Hubei-Wuchang/SWL174/2010	GISAID	EPI_ISL_75881	NA	4/11/10
455	A/Hubei-Wuchang/SWL171/2010	GISAID	EPI_ISL_75880	NA	4/3/10
456	A/Hunan-Yueyanglou/SWL133/2010	GISAID	EPI_ISL_75059	NA	1/14/10
457	A/Jiangxi-Donghu/SWL131/2010	GISAID	EPI_ISL_74952	NA	1/7/10
458	A/Jiangxi-Donghu/SWL157/2010	GISAID	EPI_ISL_75064	NA	1/13/10
459	A/Hubei-Qiaokou/SWL14/2010	GISAID	EPI_ISL_74969	NA	1/4/10
460	A/Hunan-Anhua/SWL59/2009	GISAID	EPI_ISL_74913	NA	12/30/09
461	A/Hunan-Yueyanglou/1432/2009	GISAID	EPI_ISL_74862	NA	12/9/09
462	A/Hunan-Yueyanglou/SWL1432/2009	GISAID	EPI_ISL_74998	NA	12/9/09
463	A/Tianjinheping/SWL313/2009	GISAID	EPI_ISL_108534	NA	11/12/09
464	A/Henan-Hualong/SWL1347/2009	GISAID	EPI_ISL_74667	NA	11/13/09
465	A/Henan-Hualong/SWL511/2009	GISAID	EPI_ISL_74855	NA	11/15/09
466	A/Guangxi-Qinnan/SWL467/2009	GISAID	EPI_ISL_74878	NA	12/19/09
467	A/Guangxi-Qinnan/SWL468/2009	GISAID	EPI_ISL_74879	NA	12/19/09
468	A/Guangxi-Jiangzhou/SWL176/2010	GISAID	EPI_ISL_75062	NA	2/23/10
469	A/Shanghai-Pudongxin/SWL187/2010	GISAID	EPI_ISL_75031	NA	1/20/10
470	A/Jiangsu-Quanshan/SWL11302/2009	GISAID	EPI_ISL_74926	NA	12/30/09
471	A/Gansu-Chengguan/SWL1112/2010	GISAID	EPI_ISL_74974	NA	1/16/10
472	A/Guangdong-Liwan/SWL153/2010	GISAID	EPI_ISL_75019	NA	1/19/10
473	A/Guangxi-Qinnan/SWL1108/2010	GISAID	EPI_ISL_74981	NA	2/23/10
474	A/Hebei-Qiaodong/SWL1523/2009	GISAID	EPI_ISL_74841	NA	12/5/09
475	A/Hubei-Maojian/SWL113/2010	GISAID	EPI_ISL_75009	NA	1/5/10
476	A/Hunan-Lengshuitan/SWL131/2010	GISAID	EPI_ISL_74931	NA	1/10/10
477	A/Hunan-Yueyanglou/SWL154/2010	GISAID	EPI_ISL_75028	NA	1/20/10
478	A/Jiangsu-Gulou/SWL1633/2009	GISAID	EPI_ISL_74925	NA	12/24/09
479	A/Ningxia-Xingqing/SWL176/2010	GISAID	EPI_ISL_74947	NA	1/11/10
480	A/Tianjin-Ninghe/SWL43/2010	GISAID	EPI_ISL_74950	NA	1/4/10
481	A/Zhejiang-Haishu/SWL128/2010	GISAID	EPI_ISL_74922	NA	1/6/10
482	A/Hubei-Songzi/SWL160/2010	GISAID	EPI_ISL_75875	NA	1/28/10
483	A/Jiangxi-Donghu/SWL54/2010	GISAID	EPI_ISL_75016	NA	1/10/10
484	A/Neimenggu-Huimin/SWL18/2010	GISAID	EPI_ISL_74953	NA	1/5/10
485	A/Tianjin-Nankai/SWL1692/2010	GISAID	EPI_ISL_75007	NA	1/12/10
486	A/Shanghai-Luwan/SWL126/2010	GISAID	EPI_ISL_74988	NA	1/11/10
487	A/Shanghai-Luwan/SWL135/2010	GISAID	EPI_ISL_74989	NA	1/14/10
488	A/Qingfeng/SWL43/2009	GISAID	EPI_ISL_76102	NA	11/4/09
489	A/Xigong/SWL11045/2009	GISAID	EPI_ISL_76109	NA	11/12/09
490	A/Henan-Qingfeng/SWL43/2009	GISAID	EPI_ISL_74668	NA	11/4/09
491	A/Anhui-Baohe/SWL131/2010	GISAID	EPI_ISL_75079	NA	1/13/10
492	A/Baofeng/SWL537/2009	GISAID	EPI_ISL_76095	NA	11/19/09
493	A/Shanghai-Luwan/SWL143/2010	GISAID	EPI_ISL_74978	NA	1/15/10
494	A/Shanxi-Chengqu/SWL1727/2009	GISAID	EPI_ISL_74605	NA	10/28/09
495	A/Yunnan-Qiaojia/SWL31/2010	GISAID	EPI_ISL_74941	NA	1/7/10
496	A/Yunnan-Qiaojia/SWL34/2010	GISAID	EPI_ISL_74942	NA	1/7/10
497	A/Shanxi-Yuci/SWL1110/2009	GISAID	EPI_ISL_74607	NA	10/31/09
498	A/Hunan-Furong/SWL13/2010	GISAID	EPI_ISL_74911	NA	1/3/10
499	A/Hubei-Songzi/SWL161/2010	GISAID	EPI_ISL_75876	NA	1/28/10
500	A/Shanghai-Putuo/SWL131/2010	GISAID	EPI_ISL_75071	NA	1/13/10
501	A/Guangxi-Gangbei/SWL158/2010	GISAID	EPI_ISL_75048	NA	2/3/10
502	A/Beijing-Xicheng/SWL11334/2009	GISAID	EPI_ISL_74544	NA	10/1/09
503	A/Beijing-Xicheng/SWL11619/2009	GISAID	EPI_ISL_74840	NA	11/25/09
504	A/Jiangsu-Xiaguan/SWL1411/2009	GISAID	EPI_ISL_74586	NA	9/14/09
505	A/Beijing-Xicheng/SWL11335/2009	GISAID	EPI_ISL_74545	NA	10/1/09
506	A/Gansu-Linxia/SWL1259/2009	GISAID	EPI_ISL_74590	NA	10/16/09
507	A/Hebei-Yuhua/SWL1438/2009	GISAID	EPI_ISL_74843	NA	12/3/09
508	A/Hebei-Yuhua/SWL1441/2009	GISAID	EPI_ISL_70341	NA	12/4/09
509	A/Hubei-Maojian/SWL132/2010	GISAID	EPI_ISL_75010	NA	1/8/10
510	A/Anhui-Luyang/SWL1953/2009	GISAID	EPI_ISL_74863	NA	12/23/09
511	A/Zhejiang-Jianggan/SWL14/2010	GISAID	EPI_ISL_74899	NA	1/1/10
512	A/Anhui-Baohe/SWL137/2010	GISAID	EPI_ISL_74907	NA	1/14/10
513	A/Anhui-Luyang/SWL1103/2010	GISAID	EPI_ISL_74939	NA	1/19/10
514	A/Xuchang/SWL49/2009	GISAID	EPI_ISL_76111	NA	11/18/09
515	A/Hubei-Maojian/SWL197/2010	GISAID	EPI_ISL_75012	NA	1/21/10
516	A/Jiangsu-Qinhuai/SWL167/2010	GISAID	EPI_ISL_75085	NA	1/27/10
517	A/Beijing-Huairou/SWL1799/2009	GISAID	EPI_ISL_74602	NA	10/1/09
518	A/Beijing-Xicheng/SWL11116/2009	GISAID	EPI_ISL_74543	NA	9/1/09
519	A/Beijing-Xicheng/SWL11649/2009	GISAID	EPI_ISL_74646	NA	11/30/09
520	A/Chongqing-Banan/SWL1696/2009	GISAID	EPI_ISL_74871	NA	12/14/09
521	A/Chongqing-Banan/SWL1699/2009	GISAID	EPI_ISL_74873	NA	12/15/09
522	A/Chongqing-Yuzhong/SWL119/2010	GISAID	EPI_ISL_74944	NA	1/5/10
523	A/Fujian-Licheng/SWL1660/2009	GISAID	EPI_ISL_74960	NA	12/21/09
524	A/Gansu-Chengguan/SWL12849/2009	GISAID	EPI_ISL_74572	NA	10/18/09
525	A/Guangdong-Wujiang/SWL58/2009	GISAID	EPI_ISL_74914	NA	12/30/09
526	A/Guangdong-Yuexiu/SWL11552/2009	GISAID	EPI_ISL_74845	NA	11/24/09
527	A/Hubei-Songzi/SWL1166/2010	GISAID	EPI_ISL_75879	NA	3/8/10
528	A/Hubei-Wuchang/SWL1418/2009	GISAID	EPI_ISL_74566	NA	10/20/09
529	A/Hunan-Daxiang/SWL1421/2009	GISAID	EPI_ISL_74853	NA	11/22/09
530	A/Hunan-Hecheng/SWL1617/2009	GISAID	EPI_ISL_74851	NA	11/23/09
531	A/Jiangsu-Beitang/SWL123/2010	GISAID	EPI_ISL_74986	NA	1/12/10
532	A/Jiangsu-Nanjinggulou/SWL11827/2009	GISAID	EPI_ISL_74882	NA	12/2/09
533	A/Jiangsu-Pingjiang/SWL1567/2009	GISAID	EPI_ISL_74884	NA	12/2/09
534	A/Jiangsu-Xuzhougulou/SWL185/2010	GISAID	EPI_ISL_74996	NA	2/1/10
535	A/Jiangxi-Donghu/SWL1132/2010	GISAID	EPI_ISL_74964	NA	2/3/10
536	A/Liaoning-Heping/SWL1483/2009	GISAID	EPI_ISL_74860	NA	10/26/09
537	A/Liaoning-Shuncheng/SWL1145/2009	GISAID	EPI_ISL_74663	NA	10/14/09
538	A/Liaoning-Shuncheng/SWL1148/2009	GISAID	EPI_ISL_74664	NA	10/14/09
539	A/Ningxia-Litong/SWL19/2010	GISAID	EPI_ISL_74971	NA	1/7/10
540	A/Shanghai-Pudongxin/SWL1147/2010	GISAID	EPI_ISL_74961	NA	2/1/10
541	A/Sichuan-Dongqu/SWL1818/2009	GISAID	EPI_ISL_74661	NA	11/1/09
542	A/Sichuan-Dongxing/SWL1517/2009	GISAID	EPI_ISL_74658	NA	11/1/09
543	A/Sichuan-Jiangyang/SWL1165/2009	GISAID	EPI_ISL_74659	NA	11/10/09
544	A/Sichuan-Jingyang/SWL1897/2009	GISAID	EPI_ISL_74915	NA	12/16/09
545	A/Sichuan-Wuhou/SWL4391/2009	GISAID	EPI_ISL_74649	NA	11/20/09
546	A/Zhejiang-Xiacheng/SWL1873/2009	GISAID	EPI_ISL_74898	NA	12/28/09
547	A/Hebei-Qiaodong/SWL1592/2009	GISAID	EPI_ISL_74927	NA	12/30/09
548	A/Tianjin-Nankai/SWL1669/2010	GISAID	EPI_ISL_74949	NA	1/4/10
549	A/Jiangsu-Beitang/SWL158/2010	GISAID	EPI_ISL_74983	NA	1/21/10
550	A/Jiangsu-Nanchang/SWL160/2010	GISAID	EPI_ISL_74985	NA	1/21/10
551	A/Anhui-Luyang/SWL1957/2009	GISAID	EPI_ISL_74864	NA	12/22/09
552	A/Beijing-Huairou/SWL1840/2009	GISAID	EPI_ISL_74604	NA	10/12/09
553	A/Beijing-Huairou/SWL1859/2009	GISAID	EPI_ISL_74561	NA	10/1/09
554	A/Beijing-Xicheng/SWL11626/2009	GISAID	EPI_ISL_74839	NA	11/25/09
555	A/Chongqing-Yuzhong/SWL11352/2009	GISAID	EPI_ISL_74872	NA	12/20/09
556	A/Guangdong-Liwan/SWL172/2010	GISAID	EPI_ISL_75873	NA	1/27/10
557	A/Guangdong-Liwan/SWL176/2010	GISAID	EPI_ISL_75874	NA	2/1/10
558	A/Guangdong-Zhenjiang/SWL165/2010	GISAID	EPI_ISL_75865	NA	1/25/10
559	A/Hubei-Songzi/SWL1176/2010	GISAID	EPI_ISL_75877	NA	3/3/10
560	A/Hubei-Songzi/SWL189/2010	GISAID	EPI_ISL_75878	NA	2/4/10
561	A/Jiangsu-Pingjiang/SWL1633/2009	GISAID	EPI_ISL_74917	NA	12/23/09
562	A/Jiangsu-Xiaguan/SWL1438/2009	GISAID	EPI_ISL_74556	NA	9/21/09
563	A/Jiangxi-Zhanggong/SWL52/2010	GISAID	EPI_ISL_75017	NA	1/5/10
564	A/Jinshui/SWL54/2009	GISAID	EPI_ISL_76101	NA	11/18/09
565	A/Liaoning-Huanggu/SWL11020/2009	GISAID	EPI_ISL_74652	NA	11/9/09
566	A/Shandong-Shizhong/SWL1850/2009	GISAID	EPI_ISL_74867	NA	12/6/09
567	A/Shanghai-Pudongxin/SWL186/2010	GISAID	EPI_ISL_75030	NA	1/20/10
568	A/Shanxi-Chengqu/SWL547/2009	GISAID	EPI_ISL_74611	NA	10/19/09
569	A/Shanxi-Linxian/SWL325/2009	GISAID	EPI_ISL_74608	NA	11/4/09
570	A/Shanxi-Lishi/SWL530/2009	GISAID	EPI_ISL_74592	NA	10/9/09
571	A/Sichuan-Qingyang/SWL11275/2009	GISAID	EPI_ISL_74859	NA	12/1/09
572	A/Tianjinninghe/SWL49/2009	GISAID	EPI_ISL_108536	NA	12/5/09
573	A/Xinjiang-Wusu/SWL36/2009	GISAID	EPI_ISL_74582	NA	10/15/09
574	A/Zhongyuan/SWL1643/2009	GISAID	EPI_ISL_76112	NA	11/16/09
575	A/Jiangxi-Donghu/SWL15/2010	GISAID	EPI_ISL_74951	NA	1/4/10
576	A/Shanxi-Chengqu/SWL563/2009	GISAID	EPI_ISL_74613	NA	10/21/09
577	A/Shanxi-Chengqu/SWL581/2009	GISAID	EPI_ISL_74614	NA	10/29/09
578	A/Hunan-Hecheng/SWL469/2009	GISAID	EPI_ISL_74852	NA	11/23/09
579	A/Hunan-Yuhu/SWL4118/2009	GISAID	EPI_ISL_74656	NA	11/15/09
580	A/Hainan-Dingan/SWL123/2010	GISAID	EPI_ISL_75005	NA	1/8/10
581	A/Fujian-Gulou/SWL1549/2010	GISAID	EPI_ISL_75042	NA	3/8/10
582	A/Guangdong-Zhenjiang/SWL176/2010	GISAID	EPI_ISL_75868	NA	1/26/10
583	A/Hubei-Huangshigang/SWL1492/2009	GISAID	EPI_ISL_74906	NA	12/29/09
584	A/Heilongjiang-Xiangfang/SWL1970/2009	GISAID	EPI_ISL_74923	NA	12/30/09
585	A/Hubei-Wujiagang/SWL12/2010	GISAID	EPI_ISL_74919	NA	1/8/10
586	A/Hubei-Wujiagang/SWL16/2010	GISAID	EPI_ISL_74920	NA	1/17/10
587	A/Fujian-Licheng/SWL1658/2009	GISAID	EPI_ISL_74959	NA	12/21/09
588	A/Guangdong-Luohu/SWL18/2010	GISAID	EPI_ISL_74933	NA	1/8/10
589	A/Guangxi-Qinnan/SWL137/2010	GISAID	EPI_ISL_75061	NA	1/14/10
590	A/Guangxi-Tiane/SWL444/2009	GISAID	EPI_ISL_74880	NA	12/21/09
591	A/Tianjin-Hexi/SWL195/2010	GISAID	EPI_ISL_75033	NA	2/1/10
592	A/Tianjinnankai/SWL49/2010	GISAID	EPI_ISL_108538	NA	1/2/10
593	A/Fujian-Yanping/SWL1115/2010	GISAID	EPI_ISL_75084	NA	2/24/10
594	A/Anhui-Baohe/SWL156/2010	GISAID	EPI_ISL_74940	NA	1/20/10
595	A/Fujian-Gulou/SWL11881/2009	GISAID	EPI_ISL_74850	NA	11/9/09
596	A/Guangxi-Longan/SWL111/2010	GISAID	EPI_ISL_74972	NA	1/6/10
597	A/Hubei-Wuchang/SWL13/2010	GISAID	EPI_ISL_74946	NA	1/3/10
598	A/Fujian-Gulou/SWL1155/2010	GISAID	EPI_ISL_75057	NA	1/13/10
599	A/Fujian-Gulou/SWL119/2010	GISAID	EPI_ISL_75001	NA	1/4/10
600	A/Fujian-Gulou/SWL1280/2010	GISAID	EPI_ISL_75014	NA	1/27/10
601	A/Jiangsu-Canglang/SWL1653/2009	GISAID	EPI_ISL_74918	NA	12/22/09
602	A/Tianjin-Hexi/SWL138/2010	GISAID	EPI_ISL_74909	NA	1/12/10
603	A/Guangdong-Luohu/SWL1902/2009	GISAID	EPI_ISL_74904	NA	12/24/09
604	A/Jiangsu-Nanjinggulou/SWL11826/2009	GISAID	EPI_ISL_74881	NA	12/2/09
605	A/Tianjintanggu/SWL432/2009	GISAID	EPI_ISL_108535	NA	11/19/09
606	A/Haishu/SWL110/2010	GISAID	EPI_ISL_74161	NA	1/4/10
607	A/Shanxi-Xinghualing/SWL1570/2009	GISAID	EPI_ISL_74627	NA	10/28/09
608	A/Hunan-Furong/SWL1519/2009	GISAID	EPI_ISL_74655	NA	11/3/09
609	A/Sichuan-Wenjiang/SWL456/2009	GISAID	EPI_ISL_74838	NA	11/6/09
610	A/Guangxi-Beiliu/SWL52/2010	GISAID	EPI_ISL_74995	NA	2/1/10
611	A/Guangxi-Beiliu/SWL53/2010	GISAID	EPI_ISL_75034	NA	2/1/10
612	A/Guangxi-Beiliu/SWL54/2010	GISAID	EPI_ISL_75026	NA	2/1/10
613	A/Guangxi-Xingbin/SWL115/2010	GISAID	EPI_ISL_74993	NA	1/26/10
614	A/Guangxi-Yuzhou/SWL125/2010	GISAID	EPI_ISL_75023	NA	2/2/10
615	A/Guangxi-Yuzhou/SWL16/2010	GISAID	EPI_ISL_74895	NA	1/6/10
616	A/Shaanxi-Beilin/SWL134/2010	GISAID	EPI_ISL_75086	NA	1/18/10
617	A/Sichuan-Jiuzhaigou/SWL320/2009	GISAID	EPI_ISL_74640	NA	11/6/09
618	A/Zhejiang-Shangcheng/SWL1709/2009	GISAID	EPI_ISL_74903	NA	12/15/09
619	A/Beijing-Huairou/SWL1991/2009	GISAID	EPI_ISL_74596	NA	11/6/09
620	A/Fujian-Yanping/SWL143/2010	GISAID	EPI_ISL_75066	NA	1/14/10
621	A/Hubei-Maojian/SWL140/2010	GISAID	EPI_ISL_75011	NA	1/10/10
622	A/Jilin-Nanguan/SWL181/2010	GISAID	EPI_ISL_75089	NA	1/25/10
623	A/Shanxi-Chengqu/SWL56/2009	GISAID	EPI_ISL_74609	NA	10/14/09
624	A/Shanxi-Chengqu/SWL58/2009	GISAID	EPI_ISL_74610	NA	10/14/09
625	A/Sichuan-Wuhou/SWL4401/2009	GISAID	EPI_ISL_74856	NA	11/29/09
626	A/Liaoning-Heping/SWL1606/2009	GISAID	EPI_ISL_74935	NA	12/23/09
627	A/Heilongjiang-Jianhua/SWL1574/2009	GISAID	EPI_ISL_74892	NA	12/14/09
628	A/Hubei-Maojian/SWL1165/2010	GISAID	EPI_ISL_75013	NA	2/1/10
629	A/Guangdong-Yuexiu/SWL193/2010	GISAID	EPI_ISL_75020	NA	1/19/10
630	A/Hunan-Yuhua/SWL11709/2009	GISAID	EPI_ISL_74866	NA	12/13/09
631	A/Tianjin-Nankai/SWL413/2010	GISAID	EPI_ISL_74910	NA	1/4/10
632	A/Tianjinnankai/SWL413/2010	IVD	JQ714191	NA	1/5/10
633	A/Xinjiang-Tianshan/SWL11339/2009	GISAID	EPI_ISL_74893	NA	12/15/09
634	A/Xinjiang-Hutubi/SWL117/2010	GISAID	EPI_ISL_75046	NA	2/7/10
635	A/Xinjiang-Kuitun/SWL32/2009	GISAID	EPI_ISL_74579	NA	10/18/09
636	A/Beijing-Huairou/SWL1977/2009	GISAID	EPI_ISL_74598	NA	11/4/09
637	A/Beijing-Xicheng/SWL11264/2009	GISAID	EPI_ISL_74599	NA	10/19/09
638	A/Beijing-Huairou/SWL11031/2009	GISAID	EPI_ISL_74620	NA	11/14/09
639	A/Beijing-Huairou/SWL1844/2009	GISAID	EPI_ISL_74603	NA	10/13/09
640	A/Beijing-Xicheng/SWL11348/2009	GISAID	EPI_ISL_74548	NA	10/1/09
641	A/Shanxi-Chengqu/SWL561/2009	GISAID	EPI_ISL_74612	NA	10/22/09
642	A/Fujian-Tongan/1389/2010	GISAID	EPI_ISL_79352	NA	6/4/10
643	A/Tianjin-Hongqiao/SWL1463/2009	GISAID	EPI_ISL_74902	NA	12/3/09
644	A/Shanghai-Pudongxin/SWL1138/2010	GISAID	EPI_ISL_74958	NA	1/31/10
645	A/Fujian-Licheng/SWL144/2010	GISAID	EPI_ISL_75035	NA	1/20/10
646	A/Guangdong-Chancheng/SWL51/2010	GISAID	EPI_ISL_75003	NA	1/31/10
647	A/Guangdong-Puning/SWL535/2009	GISAID	EPI_ISL_74891	NA	12/14/09
648	A/Hunan-Hecheng/SWL1616/2009	GISAID	EPI_ISL_74854	NA	11/23/09
649	A/Zhejiang-Xiacheng/SWL167/2010	GISAID	EPI_ISL_74966	NA	1/25/10
650	A/Hunan-Suxian/SWL1746/2009	GISAID	EPI_ISL_74654	NA	11/7/09
651	A/Beijing-Huairou/SWL1327/2010	GISAID	EPI_ISL_75044	NA	3/22/10
652	A/Hubei-Shashi/SWL1509/2009	GISAID	EPI_ISL_74901	NA	12/8/09
653	A/Hunan-Daoxian/SWL31/2010	GISAID	EPI_ISL_74932	NA	1/12/10
654	A/Chongqing-Wanzhou/SWL1559/2009	GISAID	EPI_ISL_74876	NA	12/17/09
655	A/Gansu-Chengguan/SWL12842/2009	GISAID	EPI_ISL_74583	NA	10/19/09
656	A/Gansu-Chengguan/SWL562/2009	GISAID	EPI_ISL_74938	NA	12/10/09
657	A/Jiangsu-Beitang/SWL153/2010	GISAID	EPI_ISL_74982	NA	1/19/10
658	A/Shanghai-Pudongxin/SWL1117/2010	GISAID	EPI_ISL_74957	NA	1/26/10
659	A/Guangxi-Fangcheng/SWL1130/2010	GISAID	EPI_ISL_75043	NA	2/22/10
660	A/Guangxi-Longan/SWL1870/2009	GISAID	EPI_ISL_74877	NA	12/16/09
661	A/Guangxi-Longan/SWL1921/2010	GISAID	EPI_ISL_75063	NA	1/14/10
662	A/Guangxi-Haicheng/SWL48/2010	GISAID	EPI_ISL_74930	NA	1/18/10
663	A/Fujian-Gulou/SWL1544/2010	GISAID	EPI_ISL_75041	NA	3/8/10
664	A/Chongqing-Yongchuan/SWL5226/2009	GISAID	EPI_ISL_74874	NA	12/5/09
665	A/Fujian-Gulou/SWL1338/2010	GISAID	EPI_ISL_75000	NA	2/2/10
666	A/Guangxi-Fangcheng/SWL194/2010	GISAID	EPI_ISL_75050	NA	2/4/10
667	A/Heilongjiang-Longsha/SWL19/2010	GISAID	EPI_ISL_75039	NA	1/13/10
668	A/Ningxia-Xixia/SWL116/2010	GISAID	EPI_ISL_74948	NA	1/8/10
669	A/Shanghai-Pudongxin/SWL1162/2010	GISAID	EPI_ISL_74962	NA	2/3/10
670	A/Shanxi-Yuci/SWL352/2009	GISAID	EPI_ISL_74624	NA	11/5/09
671	A/Sichuan-Wuhou/SWL4402/2009	GISAID	EPI_ISL_74857	NA	11/29/09
672	A/Tianjin-Hexi/SWL113/2010	GISAID	EPI_ISL_74888	NA	1/5/10
673	A/Guangxi-Fangcheng/SWL175/2010	GISAID	EPI_ISL_74991	NA	1/30/10
674	A/Guangxi-Fangcheng/SWL179/2010	GISAID	EPI_ISL_74992	NA	2/1/10
675	A/Guangxi-Fangcheng/SWL183/2010	GISAID	EPI_ISL_75027	NA	2/2/10
676	A/Guangxi-Fangcheng/SWL184/2010	GISAID	EPI_ISL_75025	NA	2/2/10
677	A/Guangxi-Fangcheng/SWL188/2010	GISAID	EPI_ISL_75049	NA	2/3/10
678	A/Guangxi-Fangcheng/SWL189/2010	GISAID	EPI_ISL_75053	NA	2/3/10
679	A/Jiangsu-Canglang/SWL1428/2009	GISAID	EPI_ISL_74577	NA	10/15/09
680	A/Beijing-Xuanwu/SWL1945/2009	GISAID	EPI_ISL_74573	NA	10/6/09
681	A/Beijing-Huairou/SWL1987/2009	GISAID	EPI_ISL_74597	NA	11/6/09
682	A/Beijing-Huairou/SWL1994/2009	GISAID	EPI_ISL_74595	NA	11/7/09
683	A/Guangdong-Luohu/SWL1755/2009	GISAID	EPI_ISL_74637	NA	11/5/09
684	A/Guangdong-Luohu/SWL1808/2009	GISAID	EPI_ISL_74651	NA	11/16/09
685	A/Guangxi-Longan/SWL1919/2010	GISAID	EPI_ISL_75072	NA	1/13/10
686	A/Shanxi-Wanbolin/SWL337/2009	GISAID	EPI_ISL_74618	NA	10/27/09
687	A/Shanxi-Xinghualing/SWL1480/2009	GISAID	EPI_ISL_74591	NA	10/14/09
688	A/Heilongjiang-Longsha/SWL1424/2009	GISAID	EPI_ISL_74924	NA	12/19/09
689	A/Beijing-Huairou/SWL1282/2010	GISAID	EPI_ISL_75021	NA	3/10/10
690	A/Beijing-Xicheng/SWL11337/2009	GISAID	EPI_ISL_74547	NA	10/1/09
691	A/Fujian-Gulou/SWL1141/2010	GISAID	EPI_ISL_75067	NA	1/14/10
692	A/Guangdong-Duanzhou/SWL1178/2010	GISAID	EPI_ISL_75870	NA	3/1/10
693	A/Guangdong-Luohu/SWL130/2010	GISAID	EPI_ISL_74934	NA	1/14/10
694	A/Guangdong-Luohu/SWL1792/2009	GISAID	EPI_ISL_74650	NA	11/16/09
695	A/Guangxi-Gangbei/SWL41/2010	GISAID	EPI_ISL_74994	NA	1/29/10
696	A/Guangxi-Luochengmulaozuzizhi/SWL440/2009	GISAID	EPI_ISL_74929	NA	12/18/09
697	A/Guangxi-Qinnan/SWL1187/2009	GISAID	EPI_ISL_74634	NA	11/2/09
698	A/Guangxi-Yuzhou/SWL1337/2009	GISAID	EPI_ISL_74894	NA	12/26/09
699	A/Hebei-Qiaodong/SWL1527/2009	GISAID	EPI_ISL_74842	NA	12/6/09
700	A/Hubei-Hongshan/SWL1288/2009	GISAID	EPI_ISL_74569	NA	10/22/09
701	A/Hunan-Yuhu/SWL4393/2009	GISAID	EPI_ISL_74890	NA	12/28/09
702	A/Jiangsu-Beitang/SWL164/2010	GISAID	EPI_ISL_74975	NA	1/26/10
703	A/Jiangxi-Donghu/SWL1172/2010	GISAID	EPI_ISL_74965	NA	2/12/10
704	A/Sichuan-Qingyang/SWL11254/2009	GISAID	EPI_ISL_74858	NA	11/27/09
705	A/Tianjin-Hexi/SWL123/2010	GISAID	EPI_ISL_74908	NA	1/11/10
706	A/Sichuan-Ziliujing/SWL158/2009	GISAID	EPI_ISL_74660	NA	11/4/09
707	A/Fujian-Gulou/SWL1494/2010	GISAID	EPI_ISL_75040	NA	2/25/10
708	A/Chongqing-Yuzhong/SWL11351/2009	GISAID	EPI_ISL_74870	NA	12/19/09
709	A/Fujian-Yanping/SWL146/2010	GISAID	EPI_ISL_75065	NA	1/14/10
710	A/Gansu-Qilihe/SWL53/2009	GISAID	EPI_ISL_74585	NA	10/22/09
711	A/Liaoning-Heping/SWL116/2010	GISAID	EPI_ISL_74936	NA	1/10/10
712	A/Beijing-Huairou/SWL1805/2009	GISAID	EPI_ISL_74601	NA	10/1/09
713	A/Tianjin-Tanggu/SWL1110/2009	GISAID	EPI_ISL_74564	NA	10/13/09
714	A/Neimenggu-Hangjinhouqi/SWL53/2009	GISAID	EPI_ISL_74631	NA	11/2/09
715	A/Neimenggu-Hangjinhouqi/SWL54/2009	GISAID	EPI_ISL_74632	NA	11/2/09
716	A/Shanxi-Chengqu/SWL1681/2009	GISAID	EPI_ISL_74623	NA	10/20/09
717	A/Shanxi-Chengqu/SWL1717/2009	GISAID	EPI_ISL_74622	NA	10/27/09
718	A/Shanxi-Chengqu/SWL1741/2009	GISAID	EPI_ISL_74616	NA	10/29/09
719	A/Shanxi-Chengqu/SWL351/2009	GISAID	EPI_ISL_74615	NA	11/3/09
720	A/Shanxi-Chengqu/SWL51/2009	GISAID	EPI_ISL_74606	NA	10/28/09
721	A/Jiangsu-Xiaguan/SWL1406/2009	GISAID	EPI_ISL_74555	NA	9/14/09
722	A/Tianjin-Tanggu/SWL1106/2009	GISAID	EPI_ISL_74563	NA	10/13/09
723	A/Beijing-Huairou/SWL1848/2009	GISAID	EPI_ISL_74560	NA	10/1/09
724	A/Beijing-Huairou/SWL11005/2009	GISAID	EPI_ISL_74626	NA	11/10/09
725	A/Beijing-Huairou/SWL11032/2009	GISAID	EPI_ISL_74619	NA	11/15/09
726	A/Beijing-Huairou/SWL1856/2009	GISAID	EPI_ISL_74559	NA	10/1/09
727	A/Ruyang/SWL1606/2009	GISAID	EPI_ISL_76103	NA	11/17/09
728	A/shandong-zhifu/SWL32/2009	GISAID	EPI_ISL_308829	NA	9/14/09
729	A/Shanxi-Pingding/SWL351/2009	GISAID	EPI_ISL_74617	NA	11/5/09
730	A/Jiangsu-Nanjinggulou/SWL11133/2009	GISAID	EPI_ISL_74550	NA	9/15/09
731	A/Jiangsu-Nanjinggulou/SWL11146/2009	GISAID	EPI_ISL_74552	NA	9/17/09
732	A/Jiangsu-Xiaguan/SWL1440/2009	GISAID	EPI_ISL_74588	NA	9/22/09
733	A/Jiangsu-Nanjinggulou/SWL11132/2009	GISAID	EPI_ISL_74549	NA	9/15/09
734	A/Jiangsu-Xiaguan/SWL1404/2009	GISAID	EPI_ISL_74554	NA	9/11/09
735	A/Beijing-Huairou/SWL1826/2009	GISAID	EPI_ISL_74600	NA	10/7/09
736	A/Chongqing-Yuzhong/SWL122/2010	GISAID	EPI_ISL_74943	NA	1/5/10
737	A/Dongcheng/SWL45/2009	GISAID	EPI_ISL_76096	NA	11/20/09
738	A/Gansu-Chengguan/SWL12770/2009	GISAID	EPI_ISL_74570	NA	10/18/09
739	A/Hubei-Wuchang/SWL1407/2009	GISAID	EPI_ISL_74565	NA	10/16/09
740	A/Hubei-Wuchang/SWL145/2010	GISAID	EPI_ISL_75088	NA	2/25/10
741	A/Jiangsu-Gulou/SWL1584/2009	GISAID	EPI_ISL_74885	NA	12/8/09
742	A/Jiangsu-Nanjinggulou/SWL11170/2009	GISAID	EPI_ISL_74553	NA	9/19/09
743	A/shandong-zhifu/SWL33/2009	GISAID	EPI_ISL_308830	NA	9/14/09
744	A/Shanxi-Qixian/SWL37/2009	GISAID	EPI_ISL_74628	NA	11/7/09
745	A/Sichuan-Dongqu/SWL4149/2009	GISAID	EPI_ISL_74662	NA	11/4/09
746	A/Weidong/SWL5165/2009	GISAID	EPI_ISL_76105	NA	11/27/09
747	A/Xinjiang-Hutubi/SWL115/2010	GISAID	EPI_ISL_75045	NA	2/7/10
748	A/Xinjiang-Hutubi/SWL118/2010	GISAID	EPI_ISL_75047	NA	2/8/10
749	A/Xinjiang-Kuitun/SWL314/2009	GISAID	EPI_ISL_74581	NA	10/19/09
750	A/Xinjiang-Kuitun/SWL39/2009	GISAID	EPI_ISL_74580	NA	10/19/09
751	A/Hunan-Furong/SWL129/2010	GISAID	EPI_ISL_75060	NA	1/13/10
752	A/Fujian-Gulou/SWL11954/2009	GISAID	EPI_ISL_74848	NA	11/17/09
753	A/Fujian-Gulou/SWL1257/2010	GISAID	EPI_ISL_74963	NA	1/25/10
754	A/Zhejiang-Haishu/SWL11/2010	GISAID	EPI_ISL_74921	NA	1/4/10
755	A/Fujian-Gulou/SWL11875/2009	GISAID	EPI_ISL_74849	NA	11/9/09
756	A/Fujian-Gulou/SWL11951/2009	GISAID	EPI_ISL_74847	NA	11/16/09
757	A/Hebei-Yuhua/SWL1442/2009	GISAID	EPI_ISL_74844	NA	12/5/09
758	A/Fujian-Gulou/SWL52/2010	GISAID	EPI_ISL_74999	NA	3/2/10
759	A/Fujian-Siming/SWL1163/2010	GISAID	EPI_ISL_75056	NA	2/28/10
760	A/Henan-Hualong/SWL1313/2009	GISAID	EPI_ISL_74666	NA	11/3/09
761	A/Weidu/SWL1379/2009	GISAID	EPI_ISL_76107	NA	11/18/09
762	A/Beijing-Huairou/SWL11052/2009	GISAID	EPI_ISL_74625	NA	11/18/09
763	A/Gansu-Chengguan/SWL157/2010	GISAID	EPI_ISL_74937	NA	1/7/10
764	A/Gansu-Kongdong/SWL3113/2009	GISAID	EPI_ISL_74629	NA	11/6/09
765	A/Neimenggu-Huimin/SWL11560/2009	GISAID	EPI_ISL_74954	NA	12/30/09
766	A/Hunan-Yuhua/SWL11328/2009	GISAID	EPI_ISL_74653	NA	11/1/09
767	A/Chongqing-Yuzhong/SWL11307/2009	GISAID	EPI_ISL_74869	NA	12/15/09
768	A/Guangdong-Haizhu/SWL1644/2009	GISAID	EPI_ISL_74846	NA	11/25/09
769	A/Guangxi-Qinnan/SWL1113/2010	GISAID	EPI_ISL_75074	NA	2/24/10
770	A/Xinjiang-Hutubi/SWL1424/2009	GISAID	EPI_ISL_74578	NA	10/19/09
771	A/Guangdong-Xinxing/SWL1621/2009	GISAID	EPI_ISL_70339	NA	11/20/09
772	A/Ruzhou/SWL564/2009	GISAID	EPI_ISL_76104	NA	11/29/09
773	A/Tianjinjinnan/SWL4141/2009	GISAID	EPI_ISL_108537	NA	12/30/09
774	A/Zhejiang-Yiwu/11/2009	GISAID	EPI_ISL_61625	NA	9/6/09
775	A/Guangxi-Xixiangtang/SWL118/2010	GISAID	EPI_ISL_75073	NA	1/13/10
776	A/Guangdong-Yuexiu/SWL1276/2010	GISAID	EPI_ISL_75872	NA	3/1/10
777	A/Sichuan-Jinniu/SWL446/2009	GISAID	EPI_ISL_74648	NA	11/19/09
778	A/Guangdong-Luohu/SWL1916/2009	GISAID	EPI_ISL_74905	NA	12/24/09
779	A/Beijing-Huairou/SWL11030/2009	GISAID	EPI_ISL_74621	NA	11/14/09
780	A/Beijing-Xicheng/SWL1304/2010	GISAID	EPI_ISL_75022	NA	2/8/10
781	A/Guangdong-Chancheng/SWL178/2010	GISAID	EPI_ISL_75002	NA	1/25/10
782	A/Zhejiang-Haishu/SWL1289/2010	GISAID	EPI_ISL_75087	NA	2/11/10
783	A/Guangdong-Futian/SWL1480/2009	GISAID	EPI_ISL_74575	NA	10/10/09
784	A/Guangdong-Luohu/SWL1712/2009	GISAID	EPI_ISL_74574	NA	10/21/09
785	A/Guangdong-Luohu/SWL1754/2009	GISAID	EPI_ISL_74636	NA	11/5/09
786	A/Guangdong-Ruizhou/SWL1433/2009	GISAID	EPI_ISL_74562	NA	10/19/09
787	A/Guangxi-Bamayaozuzizhi/SWL46/2009	GISAID	EPI_ISL_74635	NA	11/3/09
788	A/Guangxi-Longan/SWL1976/2010	GISAID	EPI_ISL_75052	NA	2/2/10
789	A/Guangxi-Longan/SWL1979/2010	GISAID	EPI_ISL_75024	NA	2/2/10
790	A/Guangxi-Xixiangtang/SWL139/2010	GISAID	EPI_ISL_75032	NA	1/20/10
791	A/Guangxi-Yuzhou/SWL11/2010	GISAID	EPI_ISL_74896	NA	1/1/10
792	A/Heilongjiang-Saertu/SWL174/2009	GISAID	EPI_ISL_74633	NA	11/2/09
793	A/Hubei-Hongshan/SWL14/2010	GISAID	EPI_ISL_74945	NA	1/3/10
794	A/Hunan-Beihu/SWL4133/2009	GISAID	EPI_ISL_74641	NA	11/3/09
795	A/Hunan-Yuhua/SWL11707/2009	GISAID	EPI_ISL_74865	NA	12/12/09
796	A/Hunan-Yuhua/SWL15/2010	GISAID	EPI_ISL_74912	NA	1/2/10
797	A/Beijing-Haidian/SWL1135/2009	GISAID	EPI_ISL_73595	NA	9/1/09
798	A/Beijing-Xicheng/SWL11336/2009	GISAID	EPI_ISL_74546	NA	10/1/09
799	A/Fujian-Licheng/SWL126/2010	GISAID	EPI_ISL_75069	NA	1/13/10
800	A/Gansu-Chengguan/SWL12771/2009	GISAID	EPI_ISL_74571	NA	10/18/09
801	A/Guangdong-Futian/SWL1485/2009	GISAID	EPI_ISL_74576	NA	10/10/09
802	A/Guangdong-Futian/SWL1559/2009	GISAID	EPI_ISL_74638	NA	11/5/09
803	A/Guangdong-Futian/SWL1562/2009	GISAID	EPI_ISL_74639	NA	11/5/09
804	A/Guangdong-Luohu/SWL137/2010	GISAID	EPI_ISL_75078	NA	1/14/10
805	A/Guangdong-Wujiang/SWL51/2010	GISAID	EPI_ISL_75867	NA	3/18/10
806	A/Guangxi-Longan/SWL1990/2010	GISAID	EPI_ISL_75054	NA	2/8/10
807	A/Guangxi-Qinnan/SWL133/2010	GISAID	EPI_ISL_75075	NA	1/13/10
808	A/Guangxi-Yuzhou/SWL128/2010	GISAID	EPI_ISL_75051	NA	2/4/10
809	A/Hainan-Dingan/SWL111/2010	GISAID	EPI_ISL_75004	NA	1/4/10
810	A/Hainan-Dingan/SWL136/2010	GISAID	EPI_ISL_75006	NA	1/14/10
811	A/Hunan-Furong/SWL1529/2009	GISAID	EPI_ISL_74657	NA	11/4/09
812	A/Hunan-Yuhua/SWL169/2010	GISAID	EPI_ISL_74955	NA	1/13/10
813	A/Jiangsu-Nanjinggulou/SWL11136/2009	GISAID	EPI_ISL_74551	NA	9/16/09
814	A/Jiangsu-Taixing/SWL33/2009	GISAID	EPI_ISL_74589	NA	9/7/09
815	A/Jiangsu-Xiaguan/SWL1442/2009	GISAID	EPI_ISL_74558	NA	9/23/09
816	A/Jiangxi-Donghu/SWL11494/2009	GISAID	EPI_ISL_74889	NA	12/18/09
817	A/Liaoning-Shuangta/SWL1135/2009	GISAID	EPI_ISL_74665	NA	10/1/09
818	A/Shanxi-Linxian/SWL323/2009	GISAID	EPI_ISL_74584	NA	11/4/09
819	A/Zhejiang-Jianggan/SWL155/2010	GISAID	EPI_ISL_74967	NA	1/20/10
