# Supplementary material for: Spatial genetic structure of 2009 H1N1 pandemic influenza established as a result of interaction with human populations in mainland China
Source: PLoS One. 2023 May 17;18(5):e0284716. doi: 10.1371/journal.pone.0284716 (PMC10191359; doi:10.1371/journal.pone.0284716)
Supplement: S2 Table — (CSV) [file pone.0284716.s009.csv]

NO	eng_name	CL01	CL02	CL03	CL04
1	A/Jiangyin/01/2009	0	1	0	0
2	A/Jiangyin/02/2009	0	1	0	0
3	A/Jiangyin/15/2009	0	1	0	0
4	A/Jiangyin/16/2009	0	1	0	0
5	A/Jiangyin/17/2009	0	1	0	0
6	A/Jiangyin/34/2009	0	1	0	0
7	A/Jiangyin/47/2009	0	1	0	0
8	A/Jiangyin/48/2009	0	1	0	0
9	A/Jiangyin/68/2009	0	1	0	0
10	A/Jiangyin/69/2009	0	1	0	0
11	A/Beijing-Haidian/SWL1135/2009	0.103	0.2	0.697	0
12	A/Beijing-Xicheng/SWL11116/2009	0.0001	0.0002	0.4205	0.5792
13	A/Zhejiang-Yiwu/11/2009	0.2178	0.5	0.2822	0
14	A/Jiangsu-Taixing/SWL33/2009	0.9963	0.002	0.0012	0.0005
15	A/Jiangsu-Xiaguan/SWL1404/2009	0.0062	0.0005	0.0488	0.9445
16	A/Jiangsu-Xiaguan/SWL1406/2009	0.0007	0.0018	0.1925	0.805
17	A/Jiangsu-Xiaguan/SWL1411/2009	0.0003	0.0001	0.1216	0.878
18	A/shandong-zhifu/SWL32/2009	0.0036	0.0032	0.1506	0.8426
19	A/shandong-zhifu/SWL33/2009	0.0036	0.0032	0.15	0.8432
20	A/Jiangsu-Nanjinggulou/SWL11132/2009	0.0063	0.0005	0.0488	0.9444
21	A/Jiangsu-Nanjinggulou/SWL11133/2009	0.0037	0.0044	0.2595	0.7324
22	A/Jiangsu-Nanjinggulou/SWL11136/2009	0.5838	0.2043	0.1891	0.0228
23	A/Jiangsu-Nanjinggulou/SWL11146/2009	0.0075	0.0021	0.2177	0.7727
24	A/Jiangsu-Nanjinggulou/SWL11170/2009	0.117	0.0027	0.1384	0.7419
25	A/Jiangsu-Xiaguan/SWL1438/2009	0.0003	0.0004	0.3302	0.6691
27	A/Jiangsu-Xiaguan/SWL1440/2009	0.0491	0.0052	0.1518	0.7939
28	A/Jiangsu-Xiaguan/SWL1442/2009	0.1317	0.2024	0.6629	0.003
29	A/Beijing-Huairou/SWL1799/2009	0.0347	0.0042	0.3705	0.5906
30	A/Beijing-Huairou/SWL1805/2009	0.013	0.2771	0.7099	0
31	A/Beijing-Huairou/SWL1848/2009	0.103	0.2	0.697	0
32	A/Beijing-Huairou/SWL1856/2009	0.9999	0.0001	0	0
33	A/Beijing-Huairou/SWL1859/2009	0.0001	0.069	0.0054	0.9255
34	A/Beijing-Xicheng/SWL11334/2009	0.0004	0.0001	0.1218	0.8777
35	A/Beijing-Xicheng/SWL11335/2009	0	0	0.0938	0.9062
36	A/Beijing-Xicheng/SWL11336/2009	0.9695	0.0247	0.0051	0.0007
37	A/Beijing-Xicheng/SWL11337/2009	0.4855	0.1196	0.3877	0.0072
38	A/Beijing-Xicheng/SWL11348/2009	0.0265	0.6	0.3735	0
39	A/Liaoning-Shuangta/SWL1135/2009	0	1	0	0
40	A/Beijing-Xuanwu/SWL1945/2009	0.0197	0.5649	0.4153	0.0001
41	A/Beijing-Huairou/SWL1826/2009	0.0032	0.0004	0.4517	0.5447
42	A/Shanxi-Lishi/SWL530/2009	0.0697	0.0023	0.1898	0.7381
43	A/Guangdong-Futian/SWL1480/2009	0	0.9989	0.0011	0
44	A/Guangdong-Futian/SWL1485/2009	0.3852	0.4477	0.167	0
45	A/Beijing-Huairou/SWL1840/2009	0.0015	0.0379	0.438	0.5226
46	A/Beijing-Huairou/SWL1844/2009	0.0265	0.6	0.3735	0
47	A/Tianjin-Tanggu/SWL1106/2009	0.0503	0.1703	0.6529	0.1265
48	A/Tianjin-Tanggu/SWL1110/2009	0.013	0.2771	0.7099	0
49	A/Liaoning-Shuncheng/SWL1145/2009	0	0	0.7219	0.2781
50	A/Liaoning-Shuncheng/SWL1148/2009	0.0021	0.0016	0.7294	0.2669
51	A/Shanxi-Chengqu/SWL56/2009	0.8321	0.0353	0.1326	0
52	A/Shanxi-Chengqu/SWL58/2009	0.8575	0.0076	0.1349	0
53	A/Shanxi-Xinghualing/SWL1480/2009	0.0037	0.0024	0.0814	0.9125
54	A/Jiangsu-Canglang/SWL1428/2009	0.0003	0.0004	0.2189	0.7804
55	A/Xinjiang-Wusu/SWL36/2009	0	0.0023	0.3906	0.6071
56	A/Gansu-Linxia/SWL1259/2009	0.0037	0.0024	0.0812	0.9127
57	A/Hubei-Wuchang/SWL1407/2009	0	0	0.0251	0.9749
58	A/Gansu-Chengguan/SWL12770/2009	0.0004	0.0005	0.3644	0.6347
59	A/Gansu-Chengguan/SWL12771/2009	0	1	0	0
60	A/Gansu-Chengguan/SWL12849/2009	0	0.0075	0.2509	0.7416
61	A/Xinjiang-Kuitun/SWL32/2009	0.0266	0.6	0.3734	0
62	A/Beijing-Xicheng/SWL11264/2009	0.0265	0.5999	0.3736	0
63	A/Gansu-Chengguan/SWL12842/2009	0	0.0001	0.597	0.4029
64	A/Guangdong-Ruizhou/SWL1433/2009	0.9705	0.0239	0.0049	0.0007
65	A/Shanxi-Chengqu/SWL547/2009	0.02	0.0912	0.7627	0.126
66	A/Xinjiang-Hutubi/SWL1424/2009	0	1	0	0
67	A/Xinjiang-Kuitun/SWL314/2009	0.0037	0.0025	0.0814	0.9124
68	A/Xinjiang-Kuitun/SWL39/2009	0.0037	0.0025	0.0813	0.9125
69	A/Hubei-Hongshan/SWL1284/2009	0.0037	0.0032	0.1499	0.8432
70	A/Hubei-Wuchang/SWL1418/2009	0.0007	0.0319	0.8769	0.0905
71	A/Shanxi-Chengqu/SWL1681/2009	0	0.0001	0.0035	0.9964
72	A/Guangdong-Luohu/SWL1712/2009	0.9976	0.0024	0	0
73	A/Hubei-Wuchang/SWL1423/2009	0	0	0.0033	0.9967
74	A/Shanxi-Chengqu/SWL563/2009	0.0037	0.0024	0.0816	0.9123
75	A/Gansu-Qilihe/SWL53/2009	0.0006	0.004	0.1135	0.8819
76	A/Hubei-Hongshan/SWL1288/2009	0	1	0	0
77	A/Shanxi-Chengqu/SWL561/2009	0.0266	0.6	0.3734	0
78	A/Liaoning-Heping/SWL1483/2009	0.025	0.0003	0.6907	0.284
79	A/Shanxi-Chengqu/SWL1717/2009	0	0.0001	0.0035	0.9964
80	A/Shanxi-Wanbolin/SWL337/2009	0.0089	0.0152	0.4131	0.5628
81	A/Shanxi-Chengqu/SWL1727/2009	0.0037	0.0024	0.0814	0.9125
82	A/Shanxi-Chengqu/SWL51/2009	0	0	0.0038	0.9962
83	A/Shanxi-Xinghualing/SWL1570/2009	0.8042	0.0449	0.1509	0
84	A/Shanxi-Chengqu/SWL1741/2009	0	0.0001	0.0035	0.9964
85	A/Shanxi-Chengqu/SWL581/2009	0.0037	0.0024	0.0814	0.9125
86	A/Shanxi-Yuci/SWL1110/2009	0	0.0033	0.4427	0.554
87	A/Hunan-Yuhua/SWL11328/2009	0.9935	0.0042	0.0021	0.0002
88	A/Sichuan-Dongqu/SWL1818/2009	0.0372	0.0144	0.5025	0.4459
89	A/Sichuan-Dongxing/SWL1517/2009	0.0036	0.0032	0.1495	0.8437
90	A/Guangxi-Qinnan/SWL1187/2009	0	1	0	0
91	A/Heilongjiang-Saertu/SWL174/2009	0	1	0	0
93	A/Neimenggu-Hangjinhouqi/SWL53/2009	0.2178	0.5	0.2822	0
94	A/Neimenggu-Hangjinhouqi/SWL54/2009	0.2178	0.5	0.2822	0
95	A/Guangxi-Bamayaozuzizhi/SWL46/2009	0.5387	0.1179	0.3434	0.0001
96	A/Henan-Hualong/SWL1313/2009	0	1	0	0
98	A/Hunan-Beihu/SWL4133/2009	0.9513	0.0278	0.0158	0.0051
99	A/Hunan-Furong/SWL1519/2009	0.8956	0.0844	0.0047	0.0153
100	A/Shanxi-Chengqu/SWL351/2009	0	0.0001	0.0035	0.9964
101	A/Beijing-Huairou/SWL1977/2009	0.0265	0.6	0.3735	0
102	A/Henan-Qingfeng/SWL43/2009	0.0037	0.0024	0.0812	0.9127
103	A/Hunan-Furong/SWL1529/2009	0	1	0	0
104	A/Qingfeng/SWL43/2009	0.0037	0.0024	0.0815	0.9124
105	A/Shanxi-Linxian/SWL323/2009	0.9464	0.0425	0.0111	0
106	A/Shanxi-Linxian/SWL325/2009	0.0435	0.0098	0.2116	0.7351
107	A/Sichuan-Dongqu/SWL4149/2009	0.0047	0.0022	0.8193	0.1738
108	A/Sichuan-Ziliujing/SWL158/2009	0.9949	0.0045	0.0006	0
109	A/Guangdong-Futian/SWL1559/2009	0.9973	0.0027	0	0
110	A/Guangdong-Futian/SWL1562/2009	1	0	0	0
111	A/Guangdong-Luohu/SWL1754/2009	1	0	0	0
112	A/Guangdong-Luohu/SWL1755/2009	1	0	0	0
113	A/Shanxi-Pingding/SWL351/2009	0.0023	0.0004	0.7148	0.2825
114	A/Shanxi-Yuci/SWL352/2009	0.9976	0.0024	0	0
115	A/Beijing-Huairou/SWL1987/2009	0.208	0.35	0.441	0.001
116	A/Beijing-Huairou/SWL1991/2009	0.8145	0.0244	0.1611	0
117	A/Gansu-Kongdong/SWL3113/2009	0.6086	0.0542	0.3363	0.0009
119	A/Sichuan-Jiuzhaigou/SWL320/2009	0.7648	0.0124	0.2228	0
120	A/Sichuan-Wenjiang/SWL456/2009	0.8324	0.0352	0.1324	0
121	A/Beijing-Huairou/SWL1994/2009	0.2082	0.3498	0.441	0.001
122	A/Hunan-Suxian/SWL1746/2009	0	1	0	0
123	A/Shanxi-Qixian/SWL37/2009	0.0004	0	0.7296	0.27
124	A/Beijing-Huairou/SWL11001/2009	0	0	0.0938	0.9062
125	A/Beijing-Huairou/SWL1998/2009	0	0	0.0938	0.9062
126	A/Fujian-Gulou/SWL11875/2009	0.9995	0.0005	0	0
127	A/Fujian-Gulou/SWL11881/2009	0.7962	0.1322	0.0716	0
129	A/Liaoning-Huanggu/SWL11020/2009	0.0037	0.0024	0.0815	0.9124
130	A/Beijing-Huairou/SWL11005/2009	0.9963	0.0037	0	0
131	A/Sichuan-Jiangyang/SWL1165/2009	0.0019	0.0006	0.0873	0.9102
132	A/Tianjinheping/SWL313/2009	0	0.0699	0.0059	0.9242
133	A/Weidu/SWL1353/2009	0	0.9999	0.0001	0
134	A/Xigong/SWL11045/2009	0.0038	0.0044	0.2591	0.7327
135	A/Henan-Hualong/SWL1347/2009	0.0002	0.0031	0.0771	0.9196
137	A/Beijing-Huairou/SWL11030/2009	0.9962	0.002	0.0012	0.0006
138	A/Beijing-Huairou/SWL11031/2009	0.0264	0.5976	0.376	0
139	A/Beijing-Huairou/SWL11032/2009	0.9999	0.0001	0	0
140	A/Henan-Hualong/SWL511/2009	0	0.0009	0.2703	0.7288
141	A/Hunan-Yuhu/SWL4118/2009	0.2178	0.5	0.2822	0
142	A/Fujian-Gulou/SWL11951/2009	0.9971	0.0028	0.0001	0
143	A/Guangdong-Luohu/SWL1792/2009	0.804	0.1949	0.0011	0
144	A/Guangdong-Luohu/SWL1808/2009	1	0	0	0
145	A/Zhongyuan/SWL1643/2009	0	0	0.0248	0.9752
146	A/Fujian-Gulou/SWL11954/2009	1	0	0	0
147	A/Ruyang/SWL1606/2009	0.0037	0.0024	0.0813	0.9126
148	A/Beijing-Huairou/SWL11052/2009	0	1	0	0
149	A/Jinshui/SWL54/2009	0.0037	0.0024	0.0814	0.9125
150	A/Weidu/SWL1379/2009	0.0001	0.0001	0.1497	0.8501
151	A/Baofeng/SWL537/2009	0.8604	0.0314	0.1082	0
152	A/Sichuan-Jinniu/SWL446/2009	0.2171	0.5	0.2829	0
153	A/Tianjintanggu/SWL432/2009	0.6227	0.1502	0.2271	0
154	A/Dongcheng/SWL45/2009	0.0002	0.0024	0.6623	0.3351
155	A/Guangdong-Xinxing/SWL1621/2009	0.9368	0.0364	0.0227	0.0041
156	A/Sichuan-Wuhou/SWL4391/2009	0.0001	0.0001	0.3826	0.6172
157	A/Hunan-Daxiang/SWL1421/2009	0.0001	0.0001	0.0099	0.9899
158	A/Hunan-Hecheng/SWL1616/2009	0.6778	0.0735	0.2452	0.0035
159	A/Hunan-Hecheng/SWL1617/2009	0.0039	0.0044	0.2597	0.732
160	A/Hunan-Hecheng/SWL469/2009	0.2178	0.5	0.2822	0
161	A/Guangdong-Yuexiu/SWL11552/2009	0.0038	0.0025	0.0814	0.9123
162	A/Beijing-Xicheng/SWL11619/2009	0.0014	0.0021	0.2222	0.7743
163	A/Beijing-Xicheng/SWL11626/2009	0.0037	0.0048	0.2546	0.7369
164	A/Guangdong-Haizhu/SWL1644/2009	0	1	0	0
165	A/Sichuan-Qingyang/SWL11254/2009	0.9696	0.0246	0.0051	0.0007
166	A/Weidong/SWL5165/2009	0.0006	0.0089	0.2193	0.7712
167	A/Ruzhou/SWL564/2009	0.0265	0.6	0.3735	0
168	A/Sichuan-Wuhou/SWL4401/2009	0.9471	0.0048	0.0481	0
169	A/Sichuan-Wuhou/SWL4402/2009	0.0011	0.7631	0.2338	0.002
170	A/Beijing-Xicheng/SWL11649/2009	0	0.0032	0.4426	0.5542
171	A/Sichuan-Qingyang/SWL11275/2009	0	0.0017	0.7347	0.2636
172	A/Jiangsu-Nanjinggulou/SWL11826/2009	0.8323	0.0352	0.1325	0
173	A/Jiangsu-Nanjinggulou/SWL11827/2009	0.0008	0.0062	0.4025	0.5905
174	A/Jiangsu-Pingjiang/SWL1567/2009	0.0037	0.0024	0.0814	0.9125
175	A/Hebei-Yuhua/SWL1438/2009	0.0004	0.0004	0.0349	0.9643
176	A/Tianjin-Hongqiao/SWL1463/2009	0.9893	0.0072	0.0026	0.0009
177	A/Hebei-Yuhua/SWL1441/2009	0.0004	0.0004	0.0349	0.9643
178	A/Chongqing-Yongchuan/SWL5226/2009	0.9969	0.0031	0	0
179	A/Hebei-Qiaodong/SWL1523/2009	0.0037	0.0079	0.5271	0.4613
180	A/Hebei-Yuhua/SWL1442/2009	0.9956	0.0044	0	0
181	A/Tianjinninghe/SWL49/2009	0.2115	0.0006	0.2538	0.5341
182	A/Hebei-Qiaodong/SWL1527/2009	0.9212	0.0114	0.067	0.0004
183	A/Shandong-Shizhong/SWL1850/2009	0.0037	0.0024	0.0814	0.9125
184	A/Shandong-Wenshang/SWL47/2009	0	0.0697	0.0053	0.925
185	A/Jiangsu-Canglang/SWL1616/2009	0.0013	0.0013	0.8355	0.1619
187	A/Hubei-Shashi/SWL1509/2009	0	0.9844	0.0156	0
188	A/Jiangsu-Gulou/SWL1584/2009	0.0021	0.0446	0.5032	0.4501
190	A/Hunan-Yueyanglou/1432/2009	0.0001	0	0.0006	0.9993
191	A/Hunan-Yueyanglou/SWL1432/2009	0.0001	0	0.0006	0.9993
193	A/Gansu-Chengguan/SWL562/2009	0	0.0001	0.5983	0.4016
194	A/Jiangsu-Quanshan/SWL11158/2009	0	0.0717	0.0054	0.9229
195	A/Hunan-Yuhua/SWL11707/2009	0.9696	0.0246	0.0051	0.0007
197	A/Hunan-Yuhua/SWL11709/2009	0	1	0	0
198	A/Chongqing-Banan/SWL1696/2009	0.0811	0.0083	0.4668	0.4438
199	A/Guangdong-Puning/SWL535/2009	0.9598	0.0321	0.0076	0.0005
200	A/Heilongjiang-Jianhua/SWL1574/2009	0.5871	0.1783	0.2346	0
201	A/Chongqing-Banan/SWL1699/2009	0.0037	0.0024	0.0822	0.9117
202	A/Chongqing-Yuzhong/SWL11307/2009	0	1	0	0
203	A/Xinjiang-Tianshan/SWL11339/2009	0.0266	0.6	0.3734	0
204	A/Zhejiang-Shangcheng/SWL1709/2009	0.9022	0.0018	0.096	0
205	A/Guangxi-Longan/SWL1870/2009	0	1	0	0
207	A/Sichuan-Jingyang/SWL1897/2009	0.0341	0.0019	0.2738	0.6902
208	A/Chongqing-Wanzhou/SWL1559/2009	0.0037	0.0032	0.1495	0.8436
209	A/Guangxi-Luochengmulaozuzizhi/SWL440/2009	0	1	0	0
210	A/Jiangxi-Donghu/SWL11494/2009	0.9939	0.0054	0.0007	0
212	A/Chongqing-Yuzhong/SWL11351/2009	0.0037	0.0024	0.0813	0.9126
213	A/Guangxi-Qinnan/SWL467/2009	0	0.0004	0.025	0.9746
214	A/Guangxi-Qinnan/SWL468/2009	0	0.0001	0.0247	0.9752
215	A/Heilongjiang-Longsha/SWL1424/2009	0	1	0	0
217	A/Chongqing-Wuxi/SWL3118/2009	0.0048	0.0005	0.0181	0.9766
218	A/Chongqing-Wuxi/SWL3120/2009	0.0048	0.0005	0.0181	0.9766
219	A/Chongqing-Yuzhong/SWL11352/2009	0.0006	0.0002	0.5134	0.4858
220	A/Fujian-Licheng/SWL1658/2009	0.7566	0.0145	0.2289	0
221	A/Fujian-Licheng/SWL1660/2009	0	0.0038	0.788	0.2082
222	A/Guangxi-Tiane/SWL444/2009	0.9828	0.0003	0.0169	0
223	A/Anhui-Luyang/SWL1957/2009	0.0023	0.0233	0.2843	0.6901
224	A/Jiangsu-Canglang/SWL1653/2009	1	0	0	0
226	A/Sichuan-Cuiping/SWL1197/2009	0.0039	0.0043	0.2572	0.7346
227	A/Anhui-Luyang/SWL1953/2009	0	0.0001	0.0062	0.9937
228	A/Jiangsu-Pingjiang/SWL1633/2009	0.3032	0.0082	0.2158	0.4729
229	A/Liaoning-Heping/SWL1606/2009	0.5871	0.1784	0.2345	0
230	A/Zhejiang-Nanxun/SWL1600/2009	0	0.0024	0.6922	0.3054
231	A/Guangdong-Luohu/SWL1902/2009	0.9496	0.0095	0.0409	0
232	A/Guangdong-Luohu/SWL1916/2009	0.7461	0.1475	0.1064	0
233	A/Jiangsu-Gulou/SWL1633/2009	0	0.003	0.4423	0.5547
234	A/Guangxi-Yuzhou/SWL1337/2009	0	1	0	0
235	A/Hunan-Yuhu/SWL4393/2009	0.9445	0.0436	0.0115	0.0004
236	A/Yunnan-Simao/SWL459/2009	0	0	0.7219	0.2781
237	A/Zhejiang-Xiacheng/SWL1873/2009	0.0002	0.0003	0.1803	0.8192
238	A/Hubei-Huangshigang/SWL1492/2009	0.1048	0.0009	0.3953	0.4989
239	A/Guangdong-Wujiang/SWL58/2009	0	0	0.7159	0.2841
240	A/Hebei-Qiaodong/SWL1592/2009	0.0005	0.0012	0.7268	0.2715
241	A/Heilongjiang-Xiangfang/SWL1970/2009	1	0	0	0
242	A/Hunan-Anhua/SWL59/2009	0	0	0.0017	0.9983
243	A/Jiangsu-Quanshan/SWL11302/2009	0.0045	0.0341	0.5676	0.3938
244	A/Neimenggu-Huimin/SWL11560/2009	0.918	0.027	0.055	0
245	A/Tianjinjinnan/SWL4141/2009	0.6429	0.1849	0.1718	0.0004
246	A/Guangxi-Yuzhou/SWL11/2010	1	0	0	0
247	A/Zhejiang-Jianggan/SWL14/2010	0	0.0009	0.7016	0.2975
248	A/Hunan-Yuhua/SWL15/2010	0.0262	0.6	0.3732	0.0006
249	A/Tianjinnankai/SWL49/2010	1	0	0	0
250	A/Hebei-Yuhua/SWL16/2010	0	0	0.7219	0.2781
251	A/Hubei-Hongshan/SWL14/2010	0.9292	0.0156	0.0552	0
252	A/Hubei-Wuchang/SWL13/2010	0.8343	0.0346	0.1311	0
253	A/Hunan-Furong/SWL13/2010	0.0026	0.0001	0.5217	0.4756
254	A/Tianjin-Hexi/SWL11/2010	0	0.0295	0.4444	0.5261
255	A/Fujian-Gulou/SWL119/2010	1	0	0	0
256	A/Hainan-Dingan/SWL111/2010	0	1	0	0
257	A/Haishu/SWL110/2010	0.8145	0.0244	0.1611	0
258	A/Hubei-Qiaokou/SWL14/2010	0	0	0.0017	0.9983
259	A/Jiangxi-Donghu/SWL15/2010	0.6431	0.0327	0.3242	0
260	A/Tianjin-Nankai/SWL1669/2010	0.0007	0.001	0.7244	0.2739
261	A/Tianjin-Nankai/SWL413/2010	0.0267	0.5998	0.3735	0
262	A/Tianjin-Ninghe/SWL43/2010	0.0036	0.0031	0.15	0.8433
263	A/Zhejiang-Haishu/SWL11/2010	0.8115	0.0962	0.0916	0.0007
264	A/Chongqing-Yuzhong/SWL119/2010	0.0037	0.0024	0.0814	0.9125
265	A/Chongqing-Yuzhong/SWL122/2010	0.0006	0.0075	0.1939	0.798
266	A/Hubei-Maojian/SWL113/2010	0	0.0012	0.7171	0.2817
267	A/Jiangxi-Zhanggong/SWL52/2010	0.3106	0.0294	0.537	0.123
268	A/Neimenggu-Huimin/SWL18/2010	0.0297	0.0019	0.6271	0.3413
269	A/Tianjin-Hexi/SWL113/2010	0.0123	0.0154	0.4406	0.5317
270	A/Guangxi-Longan/SWL111/2010	0.6621	0.0915	0.2442	0.0022
271	A/Guangxi-Yuzhou/SWL16/2010	0.6	0.2	0.2	0
272	A/Zhejiang-Haishu/SWL128/2010	0.0002	0.0751	0.8468	0.0779
273	A/Gansu-Chengguan/SWL157/2010	0	1	0	0
274	A/Jiangxi-Donghu/SWL131/2010	0	0	0.0021	0.9979
275	A/Ningxia-Litong/SWL19/2010	0	0.007	0.249	0.744
276	A/Yunnan-Qiaojia/SWL31/2010	0	0.0026	0.7383	0.2591
277	A/Yunnan-Qiaojia/SWL34/2010	0	0.002	0.7328	0.2652
278	A/Guangdong-Luohu/SWL18/2010	0.0001	0.0913	0.5736	0.3349
279	A/Hainan-Dingan/SWL123/2010	0	1	0	0
280	A/Hubei-Maojian/SWL132/2010	0.0016	0	0.3525	0.6459
281	A/Hubei-Wujiagang/SWL12/2010	0.0677	0.0087	0.1507	0.7729
282	A/Ningxia-Xixia/SWL116/2010	0	0.2856	0.7144	0
283	A/Heilongjiang-Jianhua/SWL18/2010	0	0.1239	0.5122	0.3639
284	A/Hubei-Maojian/SWL140/2010	0.9516	0.0004	0.048	0
285	A/Hunan-Lengshuitan/SWL131/2010	0.0302	0.0007	0.2436	0.7255
286	A/Jiangxi-Donghu/SWL54/2010	0	0.0008	0.1259	0.8733
287	A/Liaoning-Heping/SWL116/2010	0.0038	0.0024	0.0813	0.9125
289	A/Ningxia-Xingqing/SWL176/2010	0	0	0.2058	0.7942
290	A/Shanghai-Luwan/SWL125/2010	0.0026	0.0015	0.0906	0.9053
291	A/Shanghai-Luwan/SWL126/2010	0.0007	0.0007	0.0818	0.9168
292	A/Tianjin-Hexi/SWL123/2010	0.9447	0.0432	0.0117	0.0004
293	A/Hunan-Daoxian/SWL31/2010	0.2178	0.5	0.2822	0
294	A/Jiangsu-Beitang/SWL123/2010	0.0079	0.0017	0.1974	0.793
295	A/Tianjin-Hexi/SWL138/2010	0.9998	0	0.0002	0
296	A/Tianjin-Nankai/SWL1692/2010	0.0046	0.0083	0.7103	0.2768
297	A/Anhui-Baohe/SWL131/2010	0	0.0008	0.1259	0.8733
298	A/Fujian-Gulou/SWL1155/2010	1	0	0	0
299	A/Fujian-Licheng/SWL126/2010	0.999	0.0006	0.0004	0
301	A/Guangxi-Longan/SWL1919/2010	0.9949	0.0045	0.0006	0
302	A/Guangxi-Qinnan/SWL133/2010	0	1	0	0
303	A/Guangxi-Xixiangtang/SWL118/2010	0.9696	0.0246	0.0051	0.0007
304	A/Heilongjiang-Longsha/SWL19/2010	0	1	0	0
305	A/Hunan-Furong/SWL129/2010	0.0262	0.6	0.3732	0.0006
306	A/Hunan-Yuhua/SWL169/2010	0.7865	0.1021	0.1088	0.0026
308	A/Jiangxi-Donghu/SWL157/2010	0	0	0.0021	0.9979
309	A/Shanghai-Putuo/SWL131/2010	0.001	0.0309	0.7597	0.2084
311	A/Anhui-Baohe/SWL137/2010	0	0.0001	0.0062	0.9937
313	A/Fujian-Gulou/SWL1141/2010	0.9913	0.0078	0.0009	0
314	A/Fujian-Yanping/SWL143/2010	0.8776	0.0003	0.1221	0
315	A/Fujian-Yanping/SWL146/2010	0.0001	0.0002	0.4606	0.5391
316	A/Guangdong-Luohu/SWL130/2010	0.9916	0.0075	0.0009	0
317	A/Guangdong-Luohu/SWL137/2010	0.9457	0.0426	0.0117	0
318	A/Guangxi-Longan/SWL1921/2010	0	1	0	0
319	A/Guangxi-Qinnan/SWL137/2010	0.7636	0.0094	0.227	0
320	A/Hainan-Dingan/SWL136/2010	0	1	0	0
321	A/Hubei-Qiaokou/SWL111/2010	0	0	0.7219	0.2781
323	A/Hunan-Yueyanglou/SWL133/2010	0	0	0.0051	0.9949
324	A/Jiangsu-Nanchang/SWL138/2010	0.0037	0.0032	0.1499	0.8432
325	A/Shanghai-Luwan/SWL134/2010	0	0.1	0.8	0.1
326	A/Shanghai-Luwan/SWL135/2010	0.0007	0.0007	0.0818	0.9168
327	A/Shanghai-Luwan/SWL137/2010	0	0.1	0.8	0.1
328	A/Shanghai-Luwan/SWL143/2010	0.9968	0.0022	0.001	0
329	A/Gansu-Chengguan/SWL1112/2010	0.0045	0.0015	0.7553	0.2387
330	A/Hubei-Wujiagang/SWL16/2010	0.0677	0.0087	0.1506	0.773
332	A/Guangxi-Haicheng/SWL48/2010	0	1	0	0
333	A/Shaanxi-Beilin/SWL134/2010	0.9668	0.0128	0.0204	0
334	A/Anhui-Luyang/SWL1103/2010	0	0.0001	0.0061	0.9938
335	A/Guangdong-Liwan/SWL153/2010	0.0183	0.0422	0.0193	0.9202
336	A/Guangdong-Yuexiu/SWL193/2010	0.606	0.1595	0.2345	0
337	A/Jiangsu-Beitang/SWL153/2010	0.0016	0.0043	0.6048	0.3893
338	A/Anhui-Baohe/SWL156/2010	0.8038	0.0448	0.1514	0
339	A/Fujian-Licheng/SWL144/2010	0.9599	0.032	0.0075	0.0006
340	A/Guangxi-Xixiangtang/SWL139/2010	0	1	0	0
341	A/Hunan-Yueyanglou/SWL154/2010	0.0032	0.0055	0.3927	0.5986
343	A/Shanghai-Pudongxin/SWL181/2010	0.2607	0.0154	0.0634	0.6605
344	A/Shanghai-Pudongxin/SWL186/2010	0.0044	0.0009	0.4485	0.5462
345	A/Shanghai-Pudongxin/SWL187/2010	0.0034	0.0009	0.3329	0.6628
346	A/Zhejiang-Jianggan/SWL155/2010	0.9449	0.0436	0.0113	0.0002
347	A/Fujian-Gulou/SWL1223/2010	0	0	0.7219	0.2781
348	A/Hubei-Maojian/SWL197/2010	0.0002	0	0.7068	0.293
349	A/Jiangsu-Beitang/SWL158/2010	0	0.0001	0.7254	0.2745
350	A/Jiangsu-Nanchang/SWL160/2010	0	0.0001	0.7254	0.2745
354	A/Fujian-Gulou/SWL1257/2010	1	0	0	0
355	A/Guangdong-Chancheng/SWL178/2010	1	0	0	0
356	A/Guangdong-Zhenjiang/SWL165/2010	0.0876	0.0041	0.2467	0.6616
357	A/Hunan-Yuhu/SWL163/2010	0	0.0001	0.0066	0.9933
358	A/Jilin-Nanguan/SWL181/2010	0.8539	0.0002	0.1459	0
360	A/Zhejiang-Xiacheng/SWL167/2010	0.9696	0.0246	0.0051	0.0007
362	A/Guangdong-Zhenjiang/SWL176/2010	0.9977	0.0023	0	0
363	A/Guangxi-Xingbin/SWL115/2010	0.6	0.2	0.2	0
364	A/Jiangsu-Beitang/SWL164/2010	0.3557	0.4585	0.1613	0.0244
366	A/Shanghai-Pudongxin/SWL1117/2010	0	0	0.6	0.4
367	A/Tianjin-Hebei/SWL157/2010	0	0	0.7219	0.2781
369	A/Fujian-Gulou/SWL1280/2010	0.9991	0	0.0009	0
372	A/Guangdong-Liwan/SWL172/2010	0	0	0.4966	0.5034
374	A/Jiangsu-Qinhuai/SWL167/2010	0.0001	0	0.3701	0.6298
376	A/Hubei-Songzi/SWL160/2010	0.0037	0.0024	0.0814	0.9125
377	A/Hubei-Songzi/SWL161/2010	0.0001	0.0003	0.7122	0.2874
378	A/Guangdong-Jiangcheng/SWL181/2010	0.0014	0.0019	0.6524	0.3443
379	A/Guangxi-Gangbei/SWL41/2010	0.9998	0.0002	0	0
380	A/Guangxi-Fangcheng/SWL175/2010	1	0	0	0
381	A/Guangdong-Chancheng/SWL51/2010	0.945	0.0326	0.0155	0.0069
382	A/Guangxi-Jiangzhou/SWL151/2010	0.2608	0.0154	0.0634	0.6605
384	A/Shanghai-Pudongxin/SWL1138/2010	0	1	0	0
385	A/Guangdong-Liwan/SWL176/2010	0	0	0.4966	0.5034
386	A/Guangxi-Beiliu/SWL52/2010	0.6	0.2	0.2	0
387	A/Guangxi-Beiliu/SWL53/2010	0.6	0.2	0.2	0
388	A/Guangxi-Beiliu/SWL54/2010	0.6	0.2	0.2	0
389	A/Guangxi-Fangcheng/SWL179/2010	1	0	0	0
390	A/Hubei-Maojian/SWL1165/2010	0.972	0	0.028	0
391	A/Jiangsu-Xuzhougulou/SWL185/2010	0.0027	0.0473	0.6098	0.3402
392	A/Shanghai-Pudongxin/SWL1147/2010	0.0001	0.0081	0.7543	0.2375
393	A/Tianjin-Hexi/SWL195/2010	1	0	0	0
394	A/Xinjiang-Tianshan/SWL1119/2010	0	0	0.7219	0.2781
397	A/Fujian-Gulou/SWL1338/2010	0.9992	0.0005	0.0003	0
398	A/Guangxi-Fangcheng/SWL183/2010	1	0	0	0
399	A/Guangxi-Fangcheng/SWL184/2010	1	0	0	0
400	A/Guangxi-Longan/SWL1976/2010	0	1	0	0
401	A/Guangxi-Longan/SWL1979/2010	0.9998	0.0002	0	0
402	A/Guangxi-Yuzhou/SWL125/2010	0.6	0.2	0.2	0
403	A/Jiangsu-Nanchang/SWL190/2010	0.0002	0.0024	0.6633	0.3341
405	A/Guangxi-Fangcheng/SWL188/2010	1	0	0	0
406	A/Guangxi-Fangcheng/SWL189/2010	1	0	0	0
407	A/Guangxi-Gangbei/SWL158/2010	0.0077	0.0091	0.7826	0.2006
408	A/Jiangxi-Donghu/SWL1132/2010	0	0.0331	0.8803	0.0866
409	A/Shanghai-Pudongxin/SWL1162/2010	0.2169	0.5003	0.2828	0
410	A/Guangxi-Fangcheng/SWL194/2010	1	0	0	0
411	A/Guangxi-Yuzhou/SWL128/2010	1	0	0	0
412	A/Hubei-Songzi/SWL189/2010	0	0.0002	0.032	0.9678
414	A/Xinjiang-Hutubi/SWL115/2010	0.0038	0.0024	0.0812	0.9126
415	A/Xinjiang-Hutubi/SWL117/2010	0.0266	0.6	0.3734	0
416	A/Beijing-Xicheng/SWL1304/2010	0	1	0	0
418	A/Guangxi-Longan/SWL1990/2010	0.669	0.0272	0.3038	0
419	A/Xinjiang-Hutubi/SWL118/2010	0.0037	0.0024	0.0813	0.9126
422	A/Shanghai-Luwan/SWL154/2010	0.0027	0.0015	0.0906	0.9052
423	A/Zhejiang-Haishu/SWL1289/2010	1	0	0	0
425	A/Jiangxi-Donghu/SWL1172/2010	0.993	0.0062	0.0008	0
426	A/Shanghai-Luwan/SWL157/2010	0	0	0.7172	0.2828
428	A/Guangxi-Fangcheng/SWL1130/2010	0	1	0	0
430	A/Guangxi-Jiangzhou/SWL176/2010	0.2202	0.1331	0.1434	0.5033
431	A/Guangxi-Qinnan/SWL1108/2010	0.2586	0.0263	0.1537	0.5614
432	A/Fujian-Yanping/SWL1115/2010	1	0	0	0
433	A/Guangxi-Qinnan/SWL1113/2010	0	1	0	0
434	A/Jiangsu-Quanshan/SWL1308/2010	0	0.1	0.8	0.1
435	A/Shanghai-Pudongxin/SWL1233/2010	0	0	0.7221	0.2779
436	A/Fujian-Gulou/SWL1494/2010	0.0161	0.0023	0.7585	0.2231
438	A/Hubei-Wuchang/SWL145/2010	0.0037	0.003	0.1497	0.8436
439	A/Fujian-Siming/SWL1163/2010	1	0	0	0
441	A/Guangdong-Duanzhou/SWL1178/2010	0.8879	0.0675	0.0439	0.0007
442	A/Guangdong-Yuexiu/SWL1276/2010	0.9343	0.0326	0.0207	0.0124
444	A/Fujian-Gulou/SWL52/2010	1	0	0	0
445	A/Beijing-Huairou/SWL1258/2010	0	0	0.7219	0.2781
446	A/Hubei-Songzi/SWL1176/2010	0	0.0002	0.0321	0.9677
447	A/Fujian-Gulou/SWL1544/2010	0.9967	0.0026	0.0007	0
448	A/Fujian-Gulou/SWL1549/2010	0.9963	0.0005	0.0032	0
450	A/Hubei-Songzi/SWL1166/2010	0.0011	0.0027	0.0506	0.9456
452	A/Beijing-Huairou/SWL1282/2010	0.001	0.5269	0.4721	0
454	A/Guangdong-Duanzhou/SWL1198/2010	0	0	0.7339	0.2661
456	A/Guangdong-Liwan/SWL1170/2010	0	0	0.7338	0.2662
458	A/Guangdong-Wujiang/SWL51/2010	0.0097	0.9902	0.0001	0
459	A/Shanghai-Pudongxin/SWL1335/2010	0.5615	0.1077	0.1427	0.1881
460	A/Beijing-Huairou/SWL1327/2010	0.9603	0.0317	0.0075	0.0005
463	A/Hubei-Wuchang/SWL171/2010	0.0001	0.0001	0.1196	0.8802
465	A/Hubei-Wuchang/SWL174/2010	0.0001	0.0001	0.1196	0.8802
477	A/Fujian-Tongan/1389/2010	0.9227	0.0592	0.018	0.0001
491	A/Xuchang/SWL48/2009	0.0037	0.0024	0.0814	0.9125
492	A/Xuchang/SWL49/2009	0.0018	0.3945	0.3537	0.25
