# Supplementary material for: Spatial genetic structure of 2009 H1N1 pandemic influenza established as a result of interaction with human populations in mainland China
Source: PLoS One. 2023 May 17;18(5):e0284716. doi: 10.1371/journal.pone.0284716 (PMC10191359; doi:10.1371/journal.pone.0284716)
Supplement: S3 Table — (CSV) [file pone.0284716.s010.csv]

NO	eng_name	CL01	CL02
1	A/Beijing-Haidian/SWL1135/2009	0.999	0.001
2	A/Beijing-Xicheng/SWL11116/2009	0	1
3	A/Zhejiang-Yiwu/11/2009	0.9932	0.0068
4	A/Jiangsu-Taixing/SWL33/2009	0.999	0.001
5	A/Jiangsu-Xiaguan/SWL1404/2009	0.0012	0.9988
6	A/Jiangsu-Xiaguan/SWL1406/2009	0.0454	0.9546
7	A/Jiangsu-Xiaguan/SWL1411/2009	0	1
8	A/shandong-zhifu/SWL32/2009	0.0326	0.9674
9	A/shandong-zhifu/SWL33/2009	0.027	0.973
10	A/Jiangsu-Nanjinggulou/SWL11132/2009	0.0012	0.9988
11	A/Jiangsu-Nanjinggulou/SWL11133/2009	0.0325	0.9675
12	A/Jiangsu-Nanjinggulou/SWL11136/2009	0.999	0.001
13	A/Jiangsu-Nanjinggulou/SWL11146/2009	0.0326	0.9674
14	A/Jiangsu-Nanjinggulou/SWL11170/2009	0.027	0.973
15	A/Jiangsu-Xiaguan/SWL1438/2009	0	1
16	A/Jiangsu-Xiaguan/SWL1440/2009	0.0033	0.9967
17	A/Jiangsu-Xiaguan/SWL1442/2009	0.999	0.001
18	A/Beijing-Huairou/SWL1799/2009	0	1
19	A/Beijing-Huairou/SWL1805/2009	1	0
20	A/Beijing-Huairou/SWL1848/2009	0.9991	0.0009
21	A/Beijing-Huairou/SWL1856/2009	1	0
22	A/Beijing-Huairou/SWL1859/2009	0	1
23	A/Beijing-Xicheng/SWL11334/2009	0	1
24	A/Beijing-Xicheng/SWL11335/2009	0	1
25	A/Beijing-Xicheng/SWL11336/2009	0.999	0.001
26	A/Beijing-Xicheng/SWL11337/2009	1	0
27	A/Beijing-Xicheng/SWL11348/2009	1	0
28	A/Liaoning-Shuangta/SWL1135/2009	0.999	0.001
29	A/Beijing-Xuanwu/SWL1945/2009	0.9993	0.0007
30	A/Beijing-Huairou/SWL1826/2009	0.027	0.973
31	A/Shanxi-Lishi/SWL530/2009	0	1
32	A/Guangdong-Futian/SWL1480/2009	0.9973	0.0027
33	A/Guangdong-Futian/SWL1485/2009	0.999	0.001
34	A/Beijing-Huairou/SWL1840/2009	0	1
35	A/Beijing-Huairou/SWL1844/2009	1	0
36	A/Tianjin-Tanggu/SWL1106/2009	0.9993	0.0007
37	A/Tianjin-Tanggu/SWL1110/2009	1	0
38	A/Liaoning-Shuncheng/SWL1145/2009	0	1
39	A/Liaoning-Shuncheng/SWL1148/2009	0	1
40	A/Shanxi-Chengqu/SWL56/2009	1	0
41	A/Shanxi-Chengqu/SWL58/2009	1	0
42	A/Shanxi-Xinghualing/SWL1480/2009	0.012	0.988
43	A/Jiangsu-Canglang/SWL1428/2009	0.3075	0.6925
44	A/Xinjiang-Wusu/SWL36/2009	0	1
45	A/Gansu-Linxia/SWL1259/2009	0	1
46	A/Hubei-Wuchang/SWL1407/2009	0.0267	0.9733
47	A/Gansu-Chengguan/SWL12770/2009	0.0271	0.9729
48	A/Gansu-Chengguan/SWL12771/2009	0.999	0.001
49	A/Gansu-Chengguan/SWL12849/2009	0	1
50	A/Xinjiang-Kuitun/SWL32/2009	1	0
51	A/Beijing-Xicheng/SWL11264/2009	1	0
52	A/Gansu-Chengguan/SWL12842/2009	0	1
53	A/Guangdong-Ruizhou/SWL1433/2009	0.999	0.001
54	A/Shanxi-Chengqu/SWL547/2009	0	1
55	A/Xinjiang-Hutubi/SWL1424/2009	1	0
56	A/Xinjiang-Kuitun/SWL314/2009	0.027	0.973
57	A/Xinjiang-Kuitun/SWL39/2009	0.0269	0.9731
58	A/Hubei-Hongshan/SWL1284/2009	0	1
59	A/Hubei-Wuchang/SWL1418/2009	0	1
60	A/Shanxi-Chengqu/SWL1681/2009	0	1
61	A/Guangdong-Luohu/SWL1712/2009	0.999	0.001
62	A/Hubei-Wuchang/SWL1423/2009	0	1
63	A/Shanxi-Chengqu/SWL563/2009	0	1
64	A/Gansu-Qilihe/SWL53/2009	0.0268	0.9732
65	A/Hubei-Hongshan/SWL1288/2009	0.9992	0.0008
66	A/Shanxi-Chengqu/SWL561/2009	1	0
67	A/Liaoning-Heping/SWL1483/2009	0	1
68	A/Shanxi-Chengqu/SWL1717/2009	0	1
69	A/Shanxi-Wanbolin/SWL337/2009	0.012	0.988
70	A/Shanxi-Chengqu/SWL1727/2009	0	1
71	A/Shanxi-Chengqu/SWL51/2009	0	1
72	A/Shanxi-Xinghualing/SWL1570/2009	1	0
73	A/Shanxi-Chengqu/SWL1741/2009	0	1
74	A/Shanxi-Chengqu/SWL581/2009	0	1
75	A/Shanxi-Yuci/SWL1110/2009	0	1
76	A/Hunan-Yuhua/SWL11328/2009	1	0
77	A/Sichuan-Dongqu/SWL1818/2009	0	1
78	A/Sichuan-Dongxing/SWL1517/2009	0	1
79	A/Guangxi-Qinnan/SWL1187/2009	0.997	0.003
80	A/Heilongjiang-Saertu/SWL174/2009	0.999	0.001
81	A/Neimenggu-Hangjinhouqi/SWL53/2009	1	0
82	A/Neimenggu-Hangjinhouqi/SWL54/2009	1	0
83	A/Guangxi-Bamayaozuzizhi/SWL46/2009	0.999	0.001
84	A/Henan-Hualong/SWL1313/2009	1	0
85	A/Hunan-Beihu/SWL4133/2009	0.9983	0.0017
86	A/Hunan-Furong/SWL1519/2009	1	0
87	A/Shanxi-Chengqu/SWL351/2009	0	1
88	A/Beijing-Huairou/SWL1977/2009	1	0
89	A/Henan-Qingfeng/SWL43/2009	0	1
90	A/Hunan-Furong/SWL1529/2009	0.999	0.001
91	A/Qingfeng/SWL43/2009	0	1
92	A/Shanxi-Linxian/SWL323/2009	0.999	0.001
93	A/Shanxi-Linxian/SWL325/2009	0	1
94	A/Sichuan-Dongqu/SWL4149/2009	0.027	0.973
95	A/Sichuan-Ziliujing/SWL158/2009	1	0
96	A/Guangdong-Futian/SWL1559/2009	0.999	0.001
97	A/Guangdong-Futian/SWL1562/2009	0.999	0.001
98	A/Guangdong-Luohu/SWL1754/2009	0.999	0.001
99	A/Guangdong-Luohu/SWL1755/2009	1	0
100	A/Shanxi-Pingding/SWL351/2009	0.0034	0.9966
101	A/Shanxi-Yuci/SWL352/2009	0.9932	0.0068
102	A/Beijing-Huairou/SWL1987/2009	1	0
103	A/Beijing-Huairou/SWL1991/2009	1	0
104	A/Gansu-Kongdong/SWL3113/2009	1	0
105	A/Sichuan-Jiuzhaigou/SWL320/2009	1	0
106	A/Sichuan-Wenjiang/SWL456/2009	1	0
107	A/Beijing-Huairou/SWL1994/2009	1	0
108	A/Hunan-Suxian/SWL1746/2009	0.9991	0.0009
109	A/Shanxi-Qixian/SWL37/2009	0.0269	0.9731
110	A/Beijing-Huairou/SWL11001/2009	0	1
111	A/Beijing-Huairou/SWL1998/2009	0	1
112	A/Fujian-Gulou/SWL11875/2009	1	0
113	A/Fujian-Gulou/SWL11881/2009	1	0
114	A/Liaoning-Huanggu/SWL11020/2009	0	1
115	A/Beijing-Huairou/SWL11005/2009	1	0
116	A/Sichuan-Jiangyang/SWL1165/2009	0	1
117	A/Tianjinheping/SWL313/2009	0	1
118	A/Weidu/SWL1353/2009	0	1
119	A/Xigong/SWL11045/2009	0	1
120	A/Henan-Hualong/SWL1347/2009	0	1
121	A/Beijing-Huairou/SWL11030/2009	0.999	0.001
122	A/Beijing-Huairou/SWL11031/2009	1	0
123	A/Beijing-Huairou/SWL11032/2009	1	0
124	A/Henan-Hualong/SWL511/2009	0	1
125	A/Hunan-Yuhu/SWL4118/2009	0.9987	0.0013
126	A/Fujian-Gulou/SWL11951/2009	1	0
127	A/Guangdong-Luohu/SWL1792/2009	0.999	0.001
128	A/Guangdong-Luohu/SWL1808/2009	1	0
129	A/Zhongyuan/SWL1643/2009	0	1
130	A/Fujian-Gulou/SWL11954/2009	1	0
131	A/Ruyang/SWL1606/2009	0.0021	0.9979
132	A/Beijing-Huairou/SWL11052/2009	1	0
133	A/Jinshui/SWL54/2009	0	1
134	A/Weidu/SWL1379/2009	1	0
135	A/Baofeng/SWL537/2009	0	1
136	A/Sichuan-Jinniu/SWL446/2009	0.999	0.001
137	A/Tianjintanggu/SWL432/2009	1	0
138	A/Dongcheng/SWL45/2009	0.0269	0.9731
139	A/Guangdong-Xinxing/SWL1621/2009	1	0
140	A/Sichuan-Wuhou/SWL4391/2009	0	1
141	A/Hunan-Daxiang/SWL1421/2009	0	1
142	A/Hunan-Hecheng/SWL1616/2009	1	0
143	A/Hunan-Hecheng/SWL1617/2009	0	1
144	A/Hunan-Hecheng/SWL469/2009	0.9978	0.0022
145	A/Guangdong-Yuexiu/SWL11552/2009	0	1
146	A/Beijing-Xicheng/SWL11619/2009	0	1
147	A/Beijing-Xicheng/SWL11626/2009	0	1
148	A/Guangdong-Haizhu/SWL1644/2009	1	0
149	A/Sichuan-Qingyang/SWL11254/2009	0.9992	0.0008
150	A/Weidong/SWL5165/2009	0.0269	0.9731
151	A/Ruzhou/SWL564/2009	0.999	0.001
152	A/Sichuan-Wuhou/SWL4401/2009	1	0
153	A/Sichuan-Wuhou/SWL4402/2009	0.9946	0.0054
154	A/Beijing-Xicheng/SWL11649/2009	0	1
155	A/Sichuan-Qingyang/SWL11275/2009	0	1
156	A/Jiangsu-Nanjinggulou/SWL11826/2009	1	0
157	A/Jiangsu-Nanjinggulou/SWL11827/2009	0	1
158	A/Jiangsu-Pingjiang/SWL1567/2009	0	1
159	A/Hebei-Yuhua/SWL1438/2009	0	1
160	A/Tianjin-Hongqiao/SWL1463/2009	0.9971	0.0029
161	A/Hebei-Yuhua/SWL1441/2009	0	1
162	A/Chongqing-Yongchuan/SWL5226/2009	1	0
163	A/Hebei-Qiaodong/SWL1523/2009	0	1
164	A/Hebei-Yuhua/SWL1442/2009	1	0
165	A/Tianjinninghe/SWL49/2009	0	1
166	A/Hebei-Qiaodong/SWL1527/2009	0.9991	0.0009
167	A/Shandong-Shizhong/SWL1850/2009	0	1
168	A/Shandong-Wenshang/SWL47/2009	0	1
169	A/Jiangsu-Canglang/SWL1616/2009	0	1
170	A/Hubei-Shashi/SWL1509/2009	1	0
171	A/Jiangsu-Gulou/SWL1584/2009	0.027	0.973
172	A/Hunan-Yueyanglou/1432/2009	0	1
173	A/Hunan-Yueyanglou/SWL1432/2009	0	1
174	A/Gansu-Chengguan/SWL562/2009	0	1
175	A/Jiangsu-Quanshan/SWL11158/2009	0	1
176	A/Hunan-Yuhua/SWL11707/2009	0.9982	0.0018
177	A/Hunan-Yuhua/SWL11709/2009	1	0
178	A/Chongqing-Banan/SWL1696/2009	0	1
179	A/Guangdong-Puning/SWL535/2009	1	0
180	A/Heilongjiang-Jianhua/SWL1574/2009	1	0
181	A/Chongqing-Banan/SWL1699/2009	0	1
182	A/Chongqing-Yuzhong/SWL11307/2009	1	0
183	A/Xinjiang-Tianshan/SWL11339/2009	1	0
184	A/Zhejiang-Shangcheng/SWL1709/2009	1	0
185	A/Guangxi-Longan/SWL1870/2009	1	0
186	A/Sichuan-Jingyang/SWL1897/2009	0	1
187	A/Chongqing-Wanzhou/SWL1559/2009	0	1
188	A/Guangxi-Luochengmulaozuzizhi/SWL440/2009	0.9993	0.0007
189	A/Jiangxi-Donghu/SWL11494/2009	0.999	0.001
190	A/Chongqing-Yuzhong/SWL11351/2009	0.0341	0.9659
191	A/Guangxi-Qinnan/SWL467/2009	0	1
192	A/Guangxi-Qinnan/SWL468/2009	0	1
193	A/Heilongjiang-Longsha/SWL1424/2009	0.9886	0.0114
194	A/Chongqing-Wuxi/SWL3118/2009	0	1
195	A/Chongqing-Wuxi/SWL3120/2009	0	1
196	A/Chongqing-Yuzhong/SWL11352/2009	0	1
197	A/Fujian-Licheng/SWL1658/2009	1	0
198	A/Fujian-Licheng/SWL1660/2009	0	1
199	A/Guangxi-Tiane/SWL444/2009	1	0
200	A/Anhui-Luyang/SWL1957/2009	0	1
201	A/Jiangsu-Canglang/SWL1653/2009	1	0
202	A/Sichuan-Cuiping/SWL1197/2009	0	1
203	A/Anhui-Luyang/SWL1953/2009	0	1
204	A/Jiangsu-Pingjiang/SWL1633/2009	0	1
205	A/Liaoning-Heping/SWL1606/2009	1	0
206	A/Zhejiang-Nanxun/SWL1600/2009	0	1
207	A/Guangdong-Luohu/SWL1902/2009	1	0
208	A/Guangdong-Luohu/SWL1916/2009	0.9931	0.0069
209	A/Jiangsu-Gulou/SWL1633/2009	0	1
210	A/Guangxi-Yuzhou/SWL1337/2009	0.999	0.001
211	A/Hunan-Yuhu/SWL4393/2009	1	0
212	A/Yunnan-Simao/SWL459/2009	0	1
213	A/Zhejiang-Xiacheng/SWL1873/2009	0	1
214	A/Hubei-Huangshigang/SWL1492/2009	0.0728	0.9272
215	A/Guangdong-Wujiang/SWL58/2009	0	1
216	A/Hebei-Qiaodong/SWL1592/2009	0	1
217	A/Heilongjiang-Xiangfang/SWL1970/2009	0.6705	0.3295
218	A/Hunan-Anhua/SWL59/2009	0	1
219	A/Jiangsu-Quanshan/SWL11302/2009	0	1
220	A/Neimenggu-Huimin/SWL11560/2009	1	0
221	A/Tianjinjinnan/SWL4141/2009	0.9881	0.0119
222	A/Guangxi-Yuzhou/SWL11/2010	1	0
223	A/Zhejiang-Jianggan/SWL14/2010	0	1
224	A/Hunan-Yuhua/SWL15/2010	0.9881	0.0119
225	A/Tianjinnankai/SWL49/2010	1	0
226	A/Hebei-Yuhua/SWL16/2010	0	1
227	A/Hubei-Hongshan/SWL14/2010	0.999	0.001
228	A/Hubei-Wuchang/SWL13/2010	1	0
229	A/Hunan-Furong/SWL13/2010	0	1
230	A/Tianjin-Hexi/SWL11/2010	0	1
231	A/Fujian-Gulou/SWL119/2010	1	0
232	A/Hainan-Dingan/SWL111/2010	0.999	0.001
233	A/Haishu/SWL110/2010	1	0
234	A/Hubei-Qiaokou/SWL14/2010	0	1
235	A/Tianjinnankai/SWL413/2010	1	0
236	A/Jiangxi-Donghu/SWL15/2010	1	0
237	A/Tianjin-Nankai/SWL1669/2010	0	1
238	A/Tianjin-Nankai/SWL413/2010	1	0
239	A/Tianjin-Ninghe/SWL43/2010	0.0006	0.9994
240	A/Zhejiang-Haishu/SWL11/2010	1	0
241	A/Chongqing-Yuzhong/SWL119/2010	0	1
242	A/Chongqing-Yuzhong/SWL122/2010	0.0269	0.9731
243	A/Hubei-Maojian/SWL113/2010	0	1
244	A/Jiangxi-Zhanggong/SWL52/2010	0	1
245	A/Neimenggu-Huimin/SWL18/2010	0	1
246	A/Tianjin-Hexi/SWL113/2010	0.0009	0.9991
247	A/Guangxi-Longan/SWL111/2010	1	0
248	A/Guangxi-Yuzhou/SWL16/2010	1	0
249	A/Zhejiang-Haishu/SWL128/2010	0	1
250	A/Gansu-Chengguan/SWL157/2010	1	0
251	A/Jiangxi-Donghu/SWL131/2010	0	1
252	A/Ningxia-Litong/SWL19/2010	0	1
253	A/Yunnan-Qiaojia/SWL31/2010	0	1
254	A/Yunnan-Qiaojia/SWL34/2010	0	1
255	A/Guangdong-Luohu/SWL18/2010	1	0
256	A/Hainan-Dingan/SWL123/2010	1	0
257	A/Hubei-Maojian/SWL132/2010	0	1
258	A/Hubei-Wujiagang/SWL12/2010	0	1
259	A/Ningxia-Xixia/SWL116/2010	1	0
260	A/Heilongjiang-Jianhua/SWL18/2010	0.0054	0.9946
261	A/Hubei-Maojian/SWL140/2010	1	0
262	A/Hunan-Lengshuitan/SWL131/2010	0.0009	0.9991
263	A/Jiangxi-Donghu/SWL54/2010	0	1
264	A/Liaoning-Heping/SWL116/2010	0.0043	0.9957
265	A/Ningxia-Xingqing/SWL176/2010	0	1
266	A/Shanghai-Luwan/SWL125/2010	0	1
267	A/Shanghai-Luwan/SWL126/2010	0	1
268	A/Tianjin-Hexi/SWL123/2010	0.999	0.001
269	A/Hunan-Daoxian/SWL31/2010	0.9995	0.0005
270	A/Jiangsu-Beitang/SWL123/2010	0	1
271	A/Tianjin-Hexi/SWL138/2010	1	0
272	A/Tianjin-Nankai/SWL1692/2010	0	1
273	A/Anhui-Baohe/SWL131/2010	0	1
274	A/Fujian-Gulou/SWL1155/2010	1	0
275	A/Fujian-Licheng/SWL126/2010	0.999	0.001
276	A/Guangxi-Longan/SWL1919/2010	1	0
277	A/Guangxi-Qinnan/SWL133/2010	0.999	0.001
278	A/Guangxi-Xixiangtang/SWL118/2010	0.999	0.001
279	A/Heilongjiang-Longsha/SWL19/2010	1	0
280	A/Hunan-Furong/SWL129/2010	1	0
281	A/Hunan-Yuhua/SWL169/2010	0.999	0.001
282	A/Jiangxi-Donghu/SWL157/2010	0	1
283	A/Shanghai-Putuo/SWL131/2010	0	1
284	A/Anhui-Baohe/SWL137/2010	0	1
285	A/Fujian-Gulou/SWL1141/2010	0.9994	0.0006
286	A/Fujian-Yanping/SWL143/2010	1	0
287	A/Fujian-Yanping/SWL146/2010	0.036	0.964
288	A/Guangdong-Luohu/SWL130/2010	0.9943	0.0057
289	A/Guangdong-Luohu/SWL137/2010	0.999	0.001
290	A/Guangxi-Longan/SWL1921/2010	1	0
291	A/Guangxi-Qinnan/SWL137/2010	1	0
292	A/Hainan-Dingan/SWL136/2010	0.999	0.001
293	A/Hubei-Qiaokou/SWL111/2010	0	1
294	A/Hunan-Yueyanglou/SWL133/2010	0	1
295	A/Jiangsu-Nanchang/SWL138/2010	0	1
296	A/Shanghai-Luwan/SWL134/2010	0	1
297	A/Shanghai-Luwan/SWL135/2010	0	1
298	A/Shanghai-Luwan/SWL137/2010	0	1
299	A/Shanghai-Luwan/SWL143/2010	0	1
300	A/Gansu-Chengguan/SWL1112/2010	0	1
301	A/Hubei-Wujiagang/SWL16/2010	0	1
302	A/Guangxi-Haicheng/SWL48/2010	1	0
303	A/Shaanxi-Beilin/SWL134/2010	1	0
304	A/Anhui-Luyang/SWL1103/2010	0	1
305	A/Guangdong-Liwan/SWL153/2010	0	1
306	A/Guangdong-Yuexiu/SWL193/2010	1	0
307	A/Jiangsu-Beitang/SWL153/2010	0	1
308	A/Anhui-Baohe/SWL156/2010	1	0
309	A/Fujian-Licheng/SWL144/2010	1	0
310	A/Guangxi-Xixiangtang/SWL139/2010	0.9981	0.0019
311	A/Hunan-Yueyanglou/SWL154/2010	0	1
312	A/Shanghai-Pudongxin/SWL181/2010	0	1
313	A/Shanghai-Pudongxin/SWL186/2010	0	1
314	A/Shanghai-Pudongxin/SWL187/2010	0	1
315	A/Zhejiang-Jianggan/SWL155/2010	0.999	0.001
316	A/Fujian-Gulou/SWL1223/2010	0	1
317	A/Hubei-Maojian/SWL197/2010	0	1
318	A/Jiangsu-Beitang/SWL158/2010	0	1
319	A/Jiangsu-Nanchang/SWL160/2010	0	1
320	A/Fujian-Gulou/SWL1257/2010	1	0
321	A/Guangdong-Chancheng/SWL178/2010	0.9983	0.0017
322	A/Guangdong-Zhenjiang/SWL165/2010	0	1
323	A/Hunan-Yuhu/SWL163/2010	0	1
324	A/Jilin-Nanguan/SWL181/2010	1	0
325	A/Zhejiang-Xiacheng/SWL167/2010	1	0
326	A/Guangdong-Zhenjiang/SWL176/2010	0.9999	0.0001
327	A/Guangxi-Xingbin/SWL115/2010	1	0
328	A/Jiangsu-Beitang/SWL164/2010	0.9992	0.0008
329	A/Shanghai-Pudongxin/SWL1117/2010	0	1
330	A/Tianjin-Hebei/SWL157/2010	0	1
331	A/Fujian-Gulou/SWL1280/2010	1	0
332	A/Guangdong-Liwan/SWL172/2010	0	1
333	A/Jiangsu-Qinhuai/SWL167/2010	0	1
334	A/Hubei-Songzi/SWL160/2010	0	1
335	A/Hubei-Songzi/SWL161/2010	0	1
336	A/Guangdong-Jiangcheng/SWL181/2010	0	1
337	A/Guangxi-Gangbei/SWL41/2010	1	0
338	A/Guangxi-Fangcheng/SWL175/2010	0.0165	0.9835
339	A/Guangdong-Chancheng/SWL51/2010	1	0
340	A/Guangxi-Jiangzhou/SWL151/2010	0	1
341	A/Shanghai-Pudongxin/SWL1138/2010	1	0
342	A/Guangdong-Liwan/SWL176/2010	0	1
343	A/Guangxi-Beiliu/SWL52/2010	1	0
344	A/Guangxi-Beiliu/SWL53/2010	1	0
345	A/Guangxi-Beiliu/SWL54/2010	1	0
346	A/Guangxi-Fangcheng/SWL179/2010	0.0165	0.9835
347	A/Hubei-Maojian/SWL1165/2010	1	0
348	A/Jiangsu-Xuzhougulou/SWL185/2010	0	1
349	A/Shanghai-Pudongxin/SWL1147/2010	0	1
350	A/Tianjin-Hexi/SWL195/2010	1	0
351	A/Xinjiang-Tianshan/SWL1119/2010	0	1
352	A/Fujian-Gulou/SWL1338/2010	1	0
353	A/Guangxi-Fangcheng/SWL183/2010	0.0165	0.9835
354	A/Guangxi-Fangcheng/SWL184/2010	0.0165	0.9835
355	A/Guangxi-Longan/SWL1976/2010	0.999	0.001
356	A/Guangxi-Longan/SWL1979/2010	0.9704	0.0296
357	A/Guangxi-Yuzhou/SWL125/2010	1	0
358	A/Jiangsu-Nanchang/SWL190/2010	0.0168	0.9832
359	A/Guangxi-Fangcheng/SWL188/2010	0.0165	0.9835
360	A/Guangxi-Fangcheng/SWL189/2010	0.0165	0.9835
361	A/Guangxi-Gangbei/SWL158/2010	0	1
362	A/Jiangxi-Donghu/SWL1132/2010	0	1
363	A/Shanghai-Pudongxin/SWL1162/2010	0.9995	0.0005
364	A/Guangxi-Fangcheng/SWL194/2010	0.9989	0.0011
365	A/Guangxi-Yuzhou/SWL128/2010	0.999	0.001
366	A/Hubei-Songzi/SWL189/2010	0	1
367	A/Xinjiang-Hutubi/SWL115/2010	0.0268	0.9732
368	A/Xinjiang-Hutubi/SWL117/2010	1	0
369	A/Beijing-Xicheng/SWL1304/2010	0.999	0.001
370	A/Guangxi-Longan/SWL1990/2010	0.999	0.001
371	A/Xinjiang-Hutubi/SWL118/2010	0.0267	0.9733
372	A/Shanghai-Luwan/SWL154/2010	0	1
373	A/Zhejiang-Haishu/SWL1289/2010	0.9984	0.0016
374	A/Jiangxi-Donghu/SWL1172/2010	0.9992	0.0008
375	A/Shanghai-Luwan/SWL157/2010	0	1
376	A/Guangxi-Fangcheng/SWL1130/2010	1	0
377	A/Guangxi-Jiangzhou/SWL176/2010	0	1
378	A/Guangxi-Qinnan/SWL1108/2010	0	1
379	A/Fujian-Yanping/SWL1115/2010	1	0
380	A/Guangxi-Qinnan/SWL1113/2010	0.997	0.003
381	A/Jiangsu-Quanshan/SWL1308/2010	0	1
382	A/Shanghai-Pudongxin/SWL1233/2010	0	1
383	A/Fujian-Gulou/SWL1494/2010	0	1
384	A/Hubei-Wuchang/SWL145/2010	0.027	0.973
385	A/Fujian-Siming/SWL1163/2010	1	0
386	A/Guangdong-Duanzhou/SWL1178/2010	1	0
387	A/Guangdong-Yuexiu/SWL1276/2010	0.999	0.001
388	A/Fujian-Gulou/SWL52/2010	1	0
389	A/Beijing-Huairou/SWL1258/2010	0	1
390	A/Hubei-Songzi/SWL1176/2010	0	1
391	A/Fujian-Gulou/SWL1544/2010	0.9755	0.0245
392	A/Fujian-Gulou/SWL1549/2010	0.9725	0.0275
393	A/Hubei-Songzi/SWL1166/2010	0	1
394	A/Beijing-Huairou/SWL1282/2010	0.9993	0.0007
395	A/Guangdong-Duanzhou/SWL1198/2010	0	1
396	A/Guangdong-Liwan/SWL1170/2010	0	1
397	A/Guangdong-Wujiang/SWL51/2010	0.999	0.001
398	A/Shanghai-Pudongxin/SWL1335/2010	0	1
399	A/Beijing-Huairou/SWL1327/2010	0.9937	0.0063
400	A/Hubei-Wuchang/SWL171/2010	0	1
401	A/Hubei-Wuchang/SWL174/2010	0	1
402	A/Jiangsu-suzhou/J1151/2009	0	1
403	A/Suzhou/J1461/2009	0.0003	0.9997
404	A/Fujian-Tongan/1389/2010	1	0
405	A/Xuchang/SWL48/2009	0	1
406	A/Xuchang/SWL49/2009	0	1
