# Supplementary material for: Spatial genetic structure of 2009 H1N1 pandemic influenza established as a result of interaction with human populations in mainland China
Source: PLoS One. 2023 May 17;18(5):e0284716. doi: 10.1371/journal.pone.0284716 (PMC10191359; doi:10.1371/journal.pone.0284716)
Supplement: S4 Table — (XLSX) [file pone.0284716.s011.xlsx]

## Sheet: PairFstHA
	HA (n = 413)
	Fst (WC84)	Anhui	Beijing	Chongqing	Fujian	Gansu	Guangdong	Guangxi	Hainan	Hebei	Heilongjiang	Henan	Hubei	Hunan	Jiangsu	Jiangxi	Jilin	Liaoning	Neimenggu	Ningxia	Shaanxi	Shandong	Shanghai	Shanxi	Sichuan	Tianjin	Xinjiang	Yunnan
	Beijing	0.00111638
	Chongqing	-0.000363224	0.00124474
	Fujian	0.00793517	0.0053228	0.0074103
	Gansu	-0.000498148	0.00144026	-6.01486e-05	0.00883832
	Guangdong	0.00537759	0.00279168	0.00377752	0.000951711	0.00555521
	Guangxi	0.00568402	0.00427982	0.00573424	0.00512875	0.00545383	0.00327783
	Hainan	0.0270385	0.0159752	0.0214162	0.0157959	0.0170539	0.0134096	0.00583026
	Hebei	0.000247632	0.0008177	-0.00019776	0.00488207	0.000954619	0.00198137	0.00483424	0.0212258
	Heilongjiang	0.0067	0.00365294	0.00648648	0.00584308	0.0036771	0.00529359	0.00040798	0.0031348	0.00643763
	Henan	-0.000692465	0.00149287	-0.000343118	0.00937429	-0.000326801	0.00585061	0.00669039	0.0214745	0.000827571	0.00580701
	Hubei	-0.000993241	0.00214212	-0.000189659	0.00879357	0.000313298	0.00555033	0.00697056	0.0217618	-0.000221337	0.00593538	-0.000104213
	Hunan	0.00137245	0.000815251	0.00121945	0.00497874	0.001284	0.00228894	0.00367133	0.0136179	0.00114979	0.00320891	0.00190021	0.00219151
	Jiangsu	0.000174482	0.00223954	0.000721079	0.00865653	0.000586854	0.00564146	0.00672619	0.0185233	0.00144788	0.0051501	0.000526951	0.00134341	0.00207024
	Jiangxi	0.000110551	0.00106449	0.000408008	0.00482746	0.00111251	0.00252806	0.00420702	0.0206095	-1.29432e-19	0.00521487	0.00103459	0.000282467	0.000148497	0.00156467
	Jilin	0.0165414	0.00511865	0.0177959	-0.00101506	0.0113298	0.00897543	-0.00463884	0.0324484	0.0114943	-0.00359281	0.0147992	0.00965136	0.00703386	0.00939302	0.00832799
	Liaoning	0.000157004	0.00211922	0.00113257	0.00829071	0.00050835	0.00580681	0.00580282	0.019174	-0.00141217	0.00336596	0.000951665	-0.000363373	0.00275777	0.00190488	0.00145913	0.00595238
	Neimenggu	0.00782627	0.00424776	0.00771444	0.00557984	0.00593946	0.00523683	0.00540969	0.0211605	0.00562025	0.00701795	0.00805114	0.00769111	0.00253149	0.00604548	0.00529991	0.00668151	0.00688142
	Ningxia	0.000434783	-0.000569888	0.000764671	0.00622773	-0.00105363	0.00430375	0.00283152	0.0236686	-0.00033842	0.00425532	0.000273921	-8.78157e-05	0.000490115	-0.000373168	-0.000223314	0.00895522	-0.000642949	0.00112317
	Shaanxi	0.0165414	0.00205828	0.0145782	-0.00981929	0.0113298	-0.00261858	-0.0125218	0.0208955	0.00641849	-0.00359281	0.0147992	0.0103346	0.0020369	0.00856786	0.003861	0	0.00595238	0.00223714	0.00895522
	Shandong	1.11404e-19	0.00196187	3.34449e-05	0.010025	7.94308e-05	0.00691639	0.00715897	0.0283425	0.000447966	0.00899809	-5.73588e-05	-0.000474354	0.00224847	0.000632917	0.000964101	0.0224215	0.000466401	0.00898876	0.000759301	0.0224215
	Shanghai	-0.00103123	0.00241506	-0.00042867	0.0084161	0.000238156	0.00514966	0.00758919	0.0211324	-0.000974359	0.00712979	0.000363462	-2.33161e-05	0.00185116	0.00153377	0.000443904	0.0099933	-8.79918e-05	0.00617296	-0.000705844	0.00802803	-0.00109025
	Shanxi	-0.000603049	0.0018577	0.000162563	0.00813873	0.00109492	0.00504238	0.00703448	0.0238842	0.000771616	0.00705647	0.000357064	0.000400541	0.00237866	0.00172734	0.000595785	0.0114674	0.00166606	0.00751194	0.000397869	0.00985087	0.000207053	0.000907843
	Sichuan	-0.000393701	0.00064373	0.000382189	0.00513989	0.000587797	0.00307309	0.00386777	0.0195662	0.000182877	0.00390514	0.000457112	0.000267866	0.000613846	0.000845896	-0.000271349	0.00685989	0.000715839	0.0041776	-0.000110771	0.00446966	0.00109787	0.000786659	0.000500721
	Tianjin	0.000891845	0.000998121	0.001578	0.00221714	0.00255784	0.0016246	0.00346513	0.0159922	-0.000651602	0.00282806	0.00243608	0.00188174	0.00120355	0.00283721	0.00024638	-0.00295728	0.00107926	0.00357193	-0.000907425	-0.0069671	0.00155463	0.00182696	0.00205191	0.000308469
	Xinjiang	0.000670111	-6.56082e-05	0.00115658	0.00872389	0.000722804	0.0056842	0.00613167	0.0197977	0.0005826	0.00511945	0.000376532	0.000931142	0.00172799	0.00175146	0.00162166	0.0101371	0.000394762	0.00657987	4.07556e-19	0.0101371	0.00118906	0.00101615	0.00126562	0.00109056	0.00169121
	Yunnan	0.00560345	0.00766754	0.00645515	0.0145551	0.00526694	0.0124027	0.0125807	0.03207	0.00223337	0.013169	0.00662546	0.00452243	0.00883765	0.00687642	0.00638845	0.0117647	0.00106655	0.00909293	0.000997009	0.0117647	0.00436681	0.00270816	0.00656818	0.0061848	0.00543789	0.00451504
	Zhejiang	0.0011863	0.000553313	0.00180328	0.00214104	0.00227119	0.00112481	0.00255175	0.0154242	5.67284e-05	0.00307561	0.00246268	0.00248948	0.000171441	0.00249316	-0.000313119	-0.00113729	0.00206078	0.000645039	-0.00123072	-0.00768602	0.00239389	0.00223736	0.00186659	2.53631e-05	-0.000831989	0.00167946	0.00544555
	* Negative Fst may indicate that the sample sizes within provinces might not be sufficient (Gerlach et al., 2010).
	Gerlach G, Jueterbock A, Kraemer P, Deppermann J, Harmand P. Calculations of population differentiation based on GST and D: forget GST but not all of statistics! Mol Ecol. 2010 Sep;19(18):3845-52. doi: 10.1111/j.1365-294X.2010.04784.x. Epub 2010 Aug 23. PMID: 20735737.
