# Supplementary material for: Spatial genetic structure of 2009 H1N1 pandemic influenza established as a result of interaction with human populations in mainland China
Source: PLoS One. 2023 May 17;18(5):e0284716. doi: 10.1371/journal.pone.0284716 (PMC10191359; doi:10.1371/journal.pone.0284716)
Supplement: S5 Table — (XLSX) [file pone.0284716.s012.xlsx]

## Sheet: PairFstNA
	NA (n = 406)
	Fst (WC84)	Anhui	Beijing	Chongqing	Fujian	Gansu	Guangdong	Guangxi	Hainan	Hebei	Heilongjiang	Henan	Hubei	Hunan	Jiangsu	Jiangxi	Jilin	Liaoning	Neimenggu	Ningxia	Shaanxi	Shandong	Shanghai	Shanxi	Sichuan	Tianjin	Xinjiang	Yunnan
	Beijing	0.00909381
	Chongqing	0.00345169	0.00298927
	Fujian	0.0144986	0.00381714	0.00983704
	Gansu	0.00645422	0.00162858	-0.000510642	0.00633491
	Guangdong	0.0114474	0.000665505	0.00483483	0.00140816	0.0030918
	Guangxi	0.0120155	0.00347822	0.00724789	0.0018089	0.00469283	0.00174571
	Hainan	0.0180723	-0.000810652	0.0109595	-0.00262348	0.00416551	-0.00150863	-0.00304959
	Hebei	0.00221665	0.00256209	0.000117466	0.0101298	0.00132198	0.00598895	0.0085427	0.0107153
	Heilongjiang	0.00922596	-0.000303824	0.00435151	-0.00111095	0.00108372	-0.0012844	-0.00188883	-0.00205761	0.0049756
	Henan	0.00289717	0.00488079	-0.000109237	0.0124885	0.00253973	0.00682389	0.00960902	0.0135328	0.000942304	0.00683037
	Hubei	0.00284603	0.00349359	-0.000440772	0.00937334	0.0015045	0.00501221	0.00742229	0.00898297	-3.94e-05	0.00349075	0.000433848
	Hunan	0.0080218	0.000415922	0.00226471	0.00402982	0.0015902	0.000717287	0.00365534	0.000481201	0.00271835	0.000108267	0.00394821	0.0019097
	Jiangsu	0.00330035	0.00367826	-0.000969902	0.00988616	0.000634617	0.00531858	0.00790675	0.00983187	-0.000105665	0.00411762	0.00034307	8.35e-06	0.003052
	Jiangxi	0.00117623	0.00178231	-0.000146019	0.00634077	0.00110703	0.00315548	0.00456879	0.00697019	-0.000503635	0.00152417	0.00011011	-0.00179505	-0.000102195	9.78e-05
	Jilin	0.021709	0.014753	0.0322745	-0.00269972	0.0203006	0.0140909	-0.00291795	0.0285714	0.0257426	0.00425532	0.0352748	0.0212675	0.0174897	0.0250727	0.0157618
	Liaoning	0.000832267	0.0014259	-0.00100762	0.00594992	3.02e-05	0.00287906	0.00423587	0.0070586	-0.00164585	0.000219718	0.000297301	-0.00125203	0.00126438	-0.000958414	-0.00234352	0.0133333
	Neimenggu	0.00829358	-0.00168344	0.00445863	-0.00234722	0.000112787	-0.00170291	-0.00247175	-0.00144718	0.00381366	-0.00395198	0.00666768	0.00302957	-0.00114792	0.00366522	0.00064529	0.0070922	0.00027403
	Ningxia	-0.00022482	0.000797042	-0.000524564	0.00622234	-0.00145	0.00390253	0.00401124	0.00952381	-0.00281089	0.00157729	0.000568297	-0.00123546	-0.000955104	-0.00101186	-0.00287671	0.0185185	-0.00377614	-0.00190114
	Shaanxi	0.021709	0.014753	0.0322745	-0.00269972	0.0203006	0.0140909	-0.00291795	0.0285714	0.0257426	0.00425532	0.0352748	0.0212675	0.0174897	0.0250727	0.0157618	0	0.0133333	0.0070922	0.0185185
	Shandong	0.00156285	0.00280124	-0.0019818	0.0100004	-0.00120044	0.00588977	0.00608089	0.0162991	-0.00104146	0.00469064	-0.00088506	-0.00216434	0.00230124	-0.00265954	-0.000963845	0.039627	-0.00257036	0.00597372	-0.000960615	0.039627
	Shanghai	0.00163588	0.00759912	0.000478764	0.0168212	0.00389532	0.0105159	0.0133682	0.0164446	-0.000669341	0.00933692	0.00081509	0.00151679	0.00638702	0.000839192	0.00129049	0.0323799	0.000582602	0.00869974	-0.0014985	0.0323799	-0.00146901
	Shanxi	0.00711125	0.00347777	0.0019173	0.00601792	0.0010321	0.00404903	0.00499834	0.00368978	0.00377231	0.000855049	0.0039359	0.00263231	0.00355717	0.00265015	0.00194925	0.0102257	0.000554175	0.000732365	0.000787716	0.0102257	-0.000850066	0.00716427
	Sichuan	0.00420336	0.000860437	0.000572609	0.00332918	0.00087646	0.000963226	0.00239138	0.00332147	0.00129297	-0.000518256	0.0020538	0.00050891	0.000436946	0.000851466	-0.000980569	0.0123756	-0.00145331	-0.000780018	-0.000809987	0.0123756	0.000230621	0.00396208	0.000991724
	Tianjin	0.00599827	7.52e-05	0.00220395	0.00119569	0.00148014	0.000183718	0.00168489	-0.0010308	0.00214433	-0.00238507	0.00419593	0.00216467	0.000585008	0.0026618	-3.17e-05	0.00215713	-0.00091934	-0.00308262	-0.000927695	0.00215713	0.0011259	0.00661971	0.00163778	-0.00100661
	Xinjiang	0.00976719	0.000133124	0.00316818	0.00621095	0.00151429	0.00325608	0.00483907	0.00257411	0.00404466	0.0011495	0.00551557	0.0040298	0.00256319	0.00393296	0.00335208	0.0178212	0.00154735	0.000775648	0.00170004	0.0178212	0.00161088	0.00816259	0.00189976	0.0024988	0.000434734
	Yunnan	0.00112867	0.00966687	0.00306244	0.0195525	0.00654684	0.0145215	0.0154487	0.0283019	-0.00214112	0.0138733	0.00287056	0.00134338	0.0090166	0.00199464	0.0020502	0.0458716	-0.000387822	0.0136728	1.59e-18	0.0458716	0.00289296	-0.00217028	0.00733377	0.00599266	0.00666595	0.00870919
	Zhejiang	0.0049126	0.000328728	0.00268206	-7.61e-05	0.00143811	-0.000493326	0.0007406	-0.00188036	0.0016868	-0.00274818	0.00473215	0.00238944	0.000154598	0.0028877	-0.00011332	0.000768246	-0.000868859	-0.00398874	-0.00120165	0.000768246	0.00191472	0.00665863	0.00185522	-0.00108545	-0.00212898	0.00173325	0.0065655
	* Negative Fst may indicate that the sample sizes within provinces might not be sufficient (Gerlach et al., 2010).
	Gerlach G, Jueterbock A, Kraemer P, Deppermann J, Harmand P. Calculations of population differentiation based on GST and D: forget GST but not all of statistics! Mol Ecol. 2010 Sep;19(18):3845-52. doi: 10.1111/j.1365-294X.2010.04784.x. Epub 2010 Aug 23. PMID: 20735737.
